# Supplementary material for: Genome-Wide Analysis of LRR-RLK Gene Family in Four Gossypium Species and Expression Analysis during Cotton Development and Stress Responses
Source: Genes (Basel). 2018 Nov 29;9(12):592. doi: 10.3390/genes9120592 (PMC6316826; doi:10.3390/genes9120592)
Supplement: Supplementary file 1 [file genes-09-00592-s001.zip]

Archive with 8 entries (8 files):
- genes-373005-supplementary.docx
- Supplementary data 1.fasta
- Supplementary data 2.nwk
- Supplementary Materials (Figure S1).pdf
- Supplementary Materials (Figure S2).pdf
- Supplementary Materials (Figure S3).pdf
- Supplementary Materials (Figure S4).pdf
- manuscript.v9 (Proofreaded.Clear).docx
