# Supplementary material for: Genome-Wide Analysis of LRR-RLK Gene Family in Four Gossypium Species and Expression Analysis during Cotton Development and Stress Responses
Source: Genes (Basel). 2018 Nov 29;9(12):592. doi: 10.3390/genes9120592 (PMC6316826; doi:10.3390/genes9120592)
Supplement: Supplementary file 1 [file genes-09-00592-s001.zip › Supplementary data 1.fasta]

>AT1G14390.1 | Symbols:  | Leucine-rich repeat protein kinase family protein | chr1:4924277-4926794 FORWARD LENGTH=747
------------------------------------------------------------
------------------------------------------------------------
------------------------------------------------------------
------------------------------------------------------------
------------------------------------------------------------
------------------------------------------------------------
------------------------------------------------------------
------------------------------------------------------------
------------------------------------------------------------
------------------------------------------------------------
------------------------------------------------------------
------------------------------------------------------------
------------------------------------------------------------
------------------------------------------------------------
--------------------------------------------------------MHSS
SKSQAFSLTFLLF-----------------------------------------------
------------------------------------------------------------
------------------------------------------------------------
------------------------------------------------------------
------------------------------------------------------------
-----------------LFLLP--------SVSESQLISS--------------------
------------------------------------------------------------
------------------------------------ES----------------------
------------------------------------------------------------
------------------------------------------------------------
------------------------------------------------------------
------------------------------------------------------------
------------------------------------------------------------
------------------------------------------------------------
-------------------------------------RTLLE----IQ-----KHL----
-----------------QYPPTLRSW----S-----------------------------
----------------------------------------------------------N-
-----W---T--------------NF------C---------------------------
------------------------------------------------------------
------------------------------------------------------------
------------------------------------------------------------
------------------------------------------------------------
------------------------------------------------------------
------------------------------------------------------------
------------------------------------------------------------
------------------------------------------------------------
------------------------------------------------------------
------------------------------------------------------------
----------------------------------------------------Y-LPSSPS
FKILC-------------------------------------FNG---------------
------------------------------------------------------------
------------------------------------------------------------
------------------------------------------------------------
---------------------------------------------HVTEL-------TVT
GNR----------TVKLPGR-F--------------------------------------
------------------------------------------------------------
------------------------------------------------------------
------------------------------------------------------------
------------------------------------------------------------
------------------------------------------------------------
------------------------------------------------------------
------------------------------------------------------------
------------------------------------------------------------
------------------------------------------------------------
------------------------------------------------------------
------------------------------------------------------------
------------------------------------------------------------
------------------------------------------------------------
----------------------------------------------------------SS
DSLFTVLTKLS------------------------------------------------N
-----LKTL--------------------S--LVSLGI-SG-------------------
------------------------------------------------------------
------------------------------------------------------------
------------------------------------------------------------
------------------------------------------------------------
------------------------------------------------------------
------------------------------------------------------------
------------------------------------------------------------
------------------------------------------------------------
------------------------------------------------------------
-------------------------------------PLP----SQ----I----I----
-RL---------------------------------------------------------
--------SSSL------------------------QSL--------------------N
LSSN--------------------------------------------------------
------------------------------------------------------------
------------------------------------------------------------
------------------------------------------------------------
------------------------------------------------------------
------------------------------------------------------------
------------------------------------------------------------
------------------------------------------------------------
------------------------------------------------------------
------------------------------------------------------------
------------------------------------------------------------
------------------------------------------------------------
------------------------------------------------------------
------------------------------------------------------------
------------------------------------------------------------
------------------------------------------------------------
------------------------------------------------------------
------------------------------------------------------------
------------------------------------------------------------
------------------------------------------------------------
------------------------------------------------------------
------------------------------------------------------------
------------------------------------------------------------
--------------------------FI-S-----------------------GNI--PK
EI-------S---------------S--L------------------------K------
----------------------------NLRSL-------------------VLA-NN-L
FN----------------------------------------------------------
------------------------------------------------------------
----G-------------------------------------------------------
----------SVP---DLR-----------------------------------------
------------------------------------------------------------
------------------------------------------------------------
----------------------------------------GLSNLQELN-----------
------------------------------------------------------------
------------------------------------------------------------
------------------------------------------------------------
------------------------------------------------------------
------------------------------------------------------------
------------------------------------------------------------
------------------------------------------------------------
--------------------------------------------LGGNKLGPEVVPSLA-
-----------SNLI---------------------TIS--LK---NNSFGS--KIP---
------------------------------------------------------------
-------------------------------------------------EQIK-KLNKLQ
SL---------------------------------------DLS-SNKFTGS--------
-------IPR--------------------------------------------------
------------------------------------------------------------
------------------------------------------------------------
------------------------------------------------------------
------------FLL--SLPS-LQN-L---------------------------------
------------------------------------------------------------
------------------------------------------------------------
------------------------------------------------------------
------------------------------------------------------------
------------------------------------------------------------
------------------------------------------------------------
------------------------------------------------------------
-------------------------------------------------SLAQ-------
-------------------------------------------N---LLSGSL-------
---------PNS-------------------------------SLC--------------
------------NSKLR-----IL------------------------------------
--------D-------------VSRN--LLTGK-L-----------------P--SCF--
--SSK-K---------QTVL---------------------------LFTFN-CL-SIN-
---GSP--S------------------A--------------------------------
------------------------------------------------------------
-----------------------KYQ--R--P----VT---------------------F
CE-----NE-----------AKQA------------------------------------
-------------------------------VAA-------------------V-----K
SDT---------------------------------------------------------
----KDKER--KEEDT-------------------GIE--L--------GLV--------
------------------------------------------------------------
------------------------------------------------------------
------------------------------------------------------------
------------------------------------------------------------
------------------------------------------------------------
-------------------IG----III--G-V--ILVSAVL------------------
----------------A-----------GL---VL-------V-----------------
------------R-----------------------------------------------
-------------------M--------------R------------------K------
----------------------------------------------------------SR
SKEEP--------LEANNVDQVTVCSNTTRSTTSKTVPDLRRVPQTMRSAVIGLSP----
------------------------------------------------------------
-YRV--------------------------------------------------------
-------------------F--SLEEL--EEAT---------------------------
------------------------------------------------------------
------------------------------------------------------------
------------NNFDA-ENLCGEQL----------------------------------
------------------------------------------------------------
------------------------------------------------------------
------------------------------------------------------------
-----YK-------------------GC--L-R--------E--G-----------I--A
V-TVRCI--------------------KLKQK---NS---T------QNLAQQ----MEV
LS----KL-RHMHLV---------------------------------------------
------------------------------------------------------------
------------------------------------------------------------
------------------------------------------------------------
------------------------------------------------------------
------------------------------------------------------------
------------------------------------------------------------
-----------------S------------------------------------------
VL---GHCIGTYQDHHP---------------YAGSTIFIVQEYISNGSLR-DYL--T--
------------------------------------------------------------
------------------------------------------------------------
------------------------------------------------------------
-----------------------------------DWRKKEVL----------KWPQ---
------------------------------------------------------------
------------------------------------------------------------
------------------------------------------------------------
------------------------------------------------------------
------------------------------------------------------------
--RMSIAIGVAR--------------------------GIQ-------------------
-------------------FLHT-G--VAP---GIF--G------NNLEIENVLLDE---
-----------------TLTVKLSG-YSI-------------------------------
------------------------------------------------------------
---------------------------------------------------PLPSKLLIF
SL----------------------------------------------------------
------------------------------------------------------------
-----------T-SH-----EIYN------------------------------------
-------L--LG----EFQV----------------------G---------------A-
-------------------------E----------------------------------
------------------------------------------------------------
------------------------------------------------------------
------------------------------------------------------------
------------------------------------------------------------
------------------------------------------------------------
------------------------------------------------------------
------------------------------------------------------------
------------------------------------------------------------
------------------------------------------------------------
------------------------------------------------------------
------------------------------------------------------------
------------------------------------------------------------
------------------------------------------------------------
------------------------------------------------------------
------------------------------------------------------S---P-
--------------------------------S-----------------------NED-
------------------------------------------------------------
------------------------------------------------------------
------------------------------------------------------------
------------------------------------------------------------
-----------G----E-------------------------------KE--------DV
YQ-F----------GVIL------------------------------------------
------------------------------------------------------------
-------IQIITG-K------VIAAASSE-------------L------GSLKL------
------------------------------------------------------------
-----------Q-------------LE----------------------------NSL--
------------------------------RD----------------------------
-----------------------E---------------------------P--S---VL
R-------------------SLA-----------DPCV----------------------
------------------------------------------------------------
------------------------------------------------------------
------------------------------------------------------------
------------------------------------------------------------
-----------------------------------------------RG---TYA-Y-E-
---------SLR-T----------------------------------------------
------------------------------------------------------------
----------------------------------------------------TVEF----
-A---------INCL------------------------------C--E-DQRK------
---R------PSIEDV--------------------------------------------
------------------------------------------------------------
------------------------------------------------------------
------------------------------------------------------------
---------V--------------------------WNLQY-------------------
------------------------------------------------------------
-------------------------------------------T------IQV-QQGWT-
------------------------------------------------------------
------------------------------------------------------------
------------------------------------------------------------
------------------------------------------------------------
------------------------------------------------------------
------------------------------------------------------------
------------------------------------------------------------
------------------------------------------------------------
------------------------------------------------------------
------------------------------------------------------------
------------------------------------------------------------
------------------------------------------------------------
------------------------------------------------------------
------------------------------------------------------------
-------------------------------SSENLGLGGSEL-----------------
------------------------------------------------------------
------------------------------------------------------------
------------------------------------------------------------
------------------------------------------------------------
------------------------------------------------------------
------------------------------------------------------------
------------------------------------------------------------
------------------------------------------------------------
------------------------------------------------------------
------------------------------------------------------------
------------------------------------------------------------
------------------------------------------------------------
------------------------------------------------------------
------------------------------------------------------------
------------------------------------------------------------
---------
>AT2G02780.1 | Symbols:  | Leucine-rich repeat protein kinase family protein | chr2:781932-784646 REVERSE LENGTH=742
------------------------------------------------------------
------------------------------------------------------------
------------------------------------------------------------
------------------------------------------------------------
------------------------------------------------------------
------------------------------------------------------------
------------------------------------------------------------
------------------------------------------------------------
------------------------------------------------------------
------------------------------------------------------------
------------------------------------------------------------
------------------------------------------------------------
------------------------------------------------------------
------------------------------------------------------------
--------------------------------------------MQISLQIHLSSFTF--
---------LLLI-----------------------------------------------
------------------------------------------------------------
------------------------------------------------------------
------------------------------------------------------------
------------------------------------------------------------
---------F-------LLPVL--------SESQ--VASS--------------------
------------------------------------------------------------
------------------------------------ES----------------------
------------------------------------------------------------
------------------------------------------------------------
------------------------------------------------------------
------------------------------------------------------------
------------------------------------------------------------
------------------------------------------------------------
-------------------------------------QTLLE----IQ-----KQL----
--------------------QYPQVL----Q--S--------------------------
------------------------------------------------------------
-----WTDTT--------------NF------C---------------------------
------------------------------------------------------------
------------------------------------------------------------
------------------------------------------------------------
------------------------------------------------------------
------------------------------------------------------------
------------------------------------------------------------
------------------------------------------------------------
------------------------------------------------------------
------------------------------------------------------------
--------------------------------------------------------HIR-
----------------------------------------------------P-SPSLRI
ICLHG--------------------H----------------------------------
------------------------------------------------------------
------------------------------------------------------------
------------------------------------------------------------
-------------------------------------------VTELTVT-------GNR
TSK-------------LSGS----------------------------------------
------------------------------------------------------------
------------------------------------------------------------
------------------------------------------------------------
------------------------------------------------------------
------------------------------------------------------------
------------------------------------------------------------
------------------------------------------------------------
------------------------------------------------------------
------------------------------------------------------------
------------------------------------------------------------
------------------------------------------------------------
------------------------------------------------------------
------------------------------------------------------------
----------------------------------------------------------FH
KLFTL------------------------------LTQLS-------------------S
-----LKTL--------------------S--LTSLGI-SG-------------------
------------------------------------------------------------
------------------------------------------------------------
------------------------------------------------------------
------------------------------------------------------------
------------------------------------------------------------
------------------------------------------------------------
------------------------------------------------------------
------------------------------------------------------------
------------------------------------------------------------
-------------------------------------SLS----PK----I----I----
TKL---------------------------------------------------------
--------SPSL------------------------ESL--------------------N
LSSN--------------------------------------------------------
------------------------------------------------------------
------------------------------------------------------------
------------------------------------------------------------
------------------------------------------------------------
------------------------------------------------------------
------------------------------------------------------------
------------------------------------------------------------
------------------------------------------------------------
------------------------------------------------------------
------------------------------------------------------------
------------------------------------------------------------
------------------------------------------------------------
------------------------------------------------------------
------------------------------------------------------------
------------------------------------------------------------
------------------------------------------------------------
------------------------------------------------------------
------------------------------------------------------------
------------------------------------------------------------
------------------------------------------------------------
------------------------------------------------------------
------------------------------------------------------------
--------------------------FI-S-----------------------GKI--PE
EI-------V---------------S--L------------------------K------
----------------------------NLKSL-------------------VLR-DN-M
FW----------------------------------------------------------
------------------------------------------------------------
----G-------------------------------------------------------
----------FVS---DDL-----------------------------------------
------------------------------------------------------------
------------------------------------------------------------
------------------------------------------RGLSNLQ-----------
------------------------------------------------------------
------------------------------------------------------------
------------------------------------------------------------
------------------------------------------------------------
------------------------------------------------------------
------------------------------------------------------------
------------------------------------------------------------
------------------------------------------------------------
------------------------------------ELD--LG---GNKLGP--EVPS--
------------------------------------------------------------
------------------------------------------------------------
------------------------------------------------------------
-------LPS--------------------------------------------------
---------------------------KLT-TV---------------------------
------------------------------------------------------------
------------------------------------------------------------
-SLKNN-S----FRS--KIP---EQ-IKK---------------------------LNNL
Q-----------------------------------------------------------
------------------------------------------------------------
------------------------------------------------------------
------------------------------------------------------------
------------------------------------------------------------
------------------------------------------------------------
------------------------------------------------------------
----------------------------------------------SL-DLSS-------
-------------------------------------------N---EFTGSI-------
---------PEF------L------------------------FSI--------------
------------P-SLQ-----IL------------------------------------
--------S-------------LDQN--LLSGS-L-----------------P--NSS--
--CTS-S--K------IITL---------------------------DVSHN-LL-T-G-
---KLP--S------------C---YSS--------------------------------
------------------------------------------------------------
-----------------------KSF--S--N----QT----V------L---------F
SF-----NC-----------LSLI-----------------------------G----TP
N-----------AKYQRPL------------SFC-------------------Q-----N
-QA------------------------------------------------------SKA
IAVEPIPKA--K--DK---------D--SA-----RIK--L--------GLV--------
------------------------------------------------------------
------------------------------------------------------------
------------------------------------------------------------
------------------------------------------------------------
------------------------------------------------------------
-------------------IL----III--G-V--IIL-AAI------------------
----------------L-----------VL---LV-------LIA--L------------
------------K-----------------------------------------------
-------------------R------------RRS------------------R--SE--
-----------------------------D------DP-FEV----------------NN
SNNER--------HASDK------VSVCSTTTASSKSLPDSRRVPQTMRSAVIGLP----
------------------------------------------------------------
-------------------------------------P---------Y-RV---------
-------------------F--SLEEL--EEAT---------------------------
------------------------------------------------------------
------------------------------------------------------------
------------NDFDA-ASL------FCEQL----------------------------
------------------------------------------------------------
------------------------------------------------------------
------------------------------------------------------------
-----YR-------------------GC--L-R--------E--G-----------I--P
V-TVRVI--------------------KLK-Q-KSLP----------QSLAQQ----MEV
LS----KL-RHMHLV---------------------------------------------
------------------------------------------------------------
------------------------------------------------------------
------------------------------------------------------------
------------------------------------------------------------
------------------------------------------------------------
------------------------------------------------------------
-----------------S------------------------------------------
VL---GHSIASNQDHNQ---------------HAGHTIFIVQEYISSGSLR-DFL--T--
------------------------------------------------------------
------------------------------------------------------------
------------------------------------------------------------
-------------------------NCRK------K----EVL----------KWPQ---
------------------------------------------------------------
------------------------------------------------------------
------------------------------------------------------------
------------------------------------------------------------
------------------------------------------------------------
--RMAIAIGVAR--------------------------GIQ-------------------
-------------------FLHM-G--VAP---GIF--G------NNLKIENIMLDE---
-----------------TLTVKISG-YTI-------------------------------
------------------------------------------------------------
---------------------------------------------------PL-------
------------P-----------------------------------------------
------------------------------------------------------------
-----------------------------------------------SK-----------
----------VG---EER------------------------------------------
------------------------------------------------------------
------------------------------------------------------------
------------------------------------------------------------
------------------------------------------------------------
------------------------------------------------------------
------------------------------------------------------------
------------------------------------------------------------
------------------------------------------------------------
------------------------------------------------------------
------------------------------------------------------------
------------------------------------------------------------
------------------------------------------------------------
------------------------------------------------------------
------------------------------------------------------------
------------------------------------------------------------
----------------------------------------------------------P-
--------------------------------Q------------A---KKPRS--NED-
------------------------------------------------------------
------------------------------------------------------------
------------------------------------------------------------
------------------------------------------------------------
-----------R----E-------------------------------KE--------DV
YQ-F----------GVIL------------------------------------------
------------------------------------------------------------
-------LQIITG-K------VVAAGSSE-------------M-----------------
------------------------------------------------------------
-----------G-------------SL----------------------------K----
-----------------L------QLENGLRD----------------------------
-----------------------E---------------------------P--S---VL
S-------------------SLA-----------DPSV------K---------------
------------------------------------------------------------
------------------------------------------------------------
------------------------------------------------------------
------------------------------------------------------------
-----------------------------------------------G----SYA-Y-E-
---------SLR-T----------------------------------------------
------------------------------------------------------------
----------------------------------------------------TVEF----
-A---------INCL------------------------------C--E-DQSK------
---R------PSIEDV--------------------------------------------
------------------------------------------------------------
------------------------------------------------------------
------------------------------------------------------------
---------V--------------------------WNLQY-------------------
------------------------------------------------------------
-------------------------------------------T------IQV-QQGWR-
------------------------------------------------------------
------------------------------------------------------------
------------------------------------------------------------
------------------------------------------------------------
------------------------------------------------------------
------------------------------------------------------------
------------------------------------------------------------
------------------------------------------------------------
------------------------------------------------------------
------------------------------------------------------------
------------------------------------------------------------
------------------------------------------------------------
------------------------------------------------------------
------------------------------------------------------------
-------------------------------PSSGNHESSMKAIYE--------------
------------------------------------------------------------
------------------------------------------------------------
------------------------------------------------------------
------------------------------------------------------------
------------------------------------------------------------
------------------------------------------------------------
------------------------------------------------------------
------------------------------------------------------------
------------------------------------------------------------
------------------------------------------------------------
------------------------------------------------------------
------------------------------------------------------------
------------------------------------------------------------
------------------------------------------------------------
------------------------------------------------------------
---------
>AT5G14210.1 | Symbols:  | Leucine-rich repeat protein kinase family protein | chr5:4578503-4581374 REVERSE LENGTH=775
------------------------------------------------------------
------------------------------------------------------------
------------------------------------------------------------
------------------------------------------------------------
------------------------------------------------------------
------------------------------------------------------------
------------------------------------------------------------
------------------------------------------------------------
------------------------------------------------------------
------------------------------------------------------------
------------------------------------------------------------
------------------------------------------------------------
------------------------------------------------------------
------------------------------------------------------------
------------------------------------------------------------
---------MEQL-----------------------------------------------
------------------------------------------------------------
------------------------------------------------------------
------------------------------------------------------------
------------------------------------------------------------
------------------------------------KVLP--------------------
------------------------------------------------------------
------------------------------------------------------------
------------------------------------------------------------
------------------------------------------------------------
------------------------------------------------------------
------------------------------------------------------------
------------------------------------------------------------
------------------------------------------------------------
-------------------------------------LLFLSWVMFLQ------------
-----------S--THQLPNSQTQVL----------------------------------
-------------------------------Y--QLRKHLEFPKALES------------
-----WGNYY--------------GD----L-C---------------------------
------------------------------------------------------------
------------------------------------------------------------
------------------------------------------------------------
------------------------------------------------------------
------------------------------------------------------------
------------------------------------------------------------
------------------------------------------------------------
------------------------------------------------------------
------------------------------------------------------------
------------------------------------------------------------
----------------------------------------------------Q-IPATAH
MSITC--------------------Q----------------------------------
------------------------------------------------------------
------------------------------------------------------------
------------------------------------------------------------
-------------------------------------------GNSITEL-------KVM
GDK---------------------------------------------------------
------------------------------------------------------------
------------------------------------------------------------
------------------------------------------------------------
------------------------------------------------------------
------------------------------------------------------------
------------------------------------------------------------
------------------------------------------------------------
------------------------------------------------------------
------------------------------------------------------------
------------------------------------------------------------
------------------------------------------------------------
------------------------------------------------------------
------------------------------------------------------------
----------------------------------------------------------LF
KPFGMFDGSSLPNHTLSEAFIIDSFVTTL--------------------------TRLTS
-----LRVL--------------------S--LVSLGI-YG-------------------
------------------------------------------------------------
------------------------------------------------------------
------------------------------------------------------------
------------------------------------------------------------
------------------------------------------------------------
------------------------------------------------------------
------------------------------------------------------------
------------------------------------------------------------
------------------------------------------------------------
-------------------------------------EFP----GK----I----H----
-RL---------------------------------------------------------
--------N-SL------------------------EYL--------------------D
LSSN--------------------------------------------------------
------------------------------------------------------------
------------------------------------------------------------
------------------------------------------------------------
------------------------------------------------------------
------------------------------------------------------------
------------------------------------------------------------
------------------------------------------------------------
------------------------------------------------------------
------------------------------------------------------------
------------------------------------------------------------
------------------------------------------------------------
------------------------------------------------------------
------------------------------------------------------------
------------------------------------------------------------
------------------------------------------------------------
------------------------------------------------------------
------------------------------------------------------------
------------------------------------------------------------
------------------------------------------------------------
------------------------------------------------------------
------------------------------------------------------------
------------------------------------------------------------
--------------------------FL-F-----------------------GSV--PP
DI-------S---------------R--L------------------------V------
----------------------------MLQSL-------------------MLD-GN-Y
FN----------------------------------------------------------
------------------------------------------------------------
----G-------------------------------------------------------
----------SVP---DTL-----------------------------------------
------------------------------------------------------------
------------------------------------------------------------
---------------------------------------DSLTNLTVLS-----------
------------------------------------------------------------
------------------------------------------------------------
------------------------------------------------------------
------------------------------------------------------------
------------------------------------------------------------
------------------------------------------------------------
------------------------------------------------------------
--------------------------------------------LKNNRFK-GPFPSSI-
--------CRIGRLT---------------------NLA--LS---HNEISG--KLP---
------------------------------------------------------------
------------------------------------------------------DLSKLS
HL---HML---------------------------------DLR-ENHLDSE--------
-------LPV--------------------------------------------------
------------------------MPIRLV-TV---------------------------
------------------------------------------------------------
------------------------------------------------------------
-LLSKN-S----FSG--EIP---RR-FGG----------------------------LSQ
L-----------------------------------------------------------
------------------------------------------------------------
------------------------------------------------------------
------------------------------------------------------------
------------------------------------------------------------
------------------------------------------------------------
------------------------------------------------------------
---------------------------------------------QHL-DLSF-------
-------------------------------------------N---HLTGTP-------
---------SRF------L------------------------FSL--------------
------------P-NIS-----YL------------------------------------
--------D-------------LASN--KLSGK-L-----------------P--LNL--
----T-CGGK------LGFV---------------------------DLSNN-RL-I-G-
---TPP--R------------C---LAG--------------------------------
------------------------------------------------------------
-----------------------ASG--E--R----VV----K----------------L
GG-----NCLSIIGSHDQHQEFLC-----------------------------E----EA
E------------------------------TEG-------------------K-----Q
FQG---------------------------------------------------------
-----------------------------------RKV--G--------ILI--------
------------------------------------------------------------
------------------------------------------------------------
------------------------------------------------------------
------------------------------------------------------------
------------------------------------------------------------
-------------------------AVI--G-G--AVLVLVF------------------
----------------F-----------VL---VI-------L----L------------
----LLCTNRCSS-----------------------------------------------
-------------------C------------CSR------------------E------
------------------------------------KS-VPQTRLKVVTDNSHTSLSSEV
LASAR--------LISQT------------------------------------------
------------------------------------------------------------
-AKL----------------------------GAQGVP---------SCRS---------
-------------------F--SFEDL--KEAT---------------------------
------------------------------------------------------------
------------------------------------------------------------
------------DDFDS-SRFLGEGS-L-GKL----------------------------
------------------------------------------------------------
------------------------------------------------------------
------------------------------------------------------------
-----YR-------------------GT--L-E--------N--G-----------S--S
I-AIRCL--------------------VLSRK---FS---S------QSIRGH----LDW
MA----KL-NHPHLL---------------------------------------------
------------------------------------------------------------
------------------------------------------------------------
------------------------------------------------------------
------------------------------------------------------------
------------------------------------------------------------
------------------------------------------------------------
-----------------G------------------------------------------
FL---GHCTQTSGEHDP----------------VATILYLVYEYMPNGSYR-THL--S--
------------------------------------------------------------
------------------------------------------------------------
------------------------------------------------------------
-----------------------------------ESFSEKIL----------TWPD---
------------------------------------------------------------
------------------------------------------------------------
------------------------------------------------------------
------------------------------------------------------------
------------------------------------------------------------
--RLAILIEIAK--------------------------AVH-------------------
-------------------FLHT-G--VMP---GSF--N------NQLKTNNILLDE---
-----------------HKIAKLSD-YGV------------------S------------
------------------------------------------------------------
---------------------------------------------------AI-------
-I----------------------------------------------------------
------------------------------------------------------------
-----------E-EN--------------------------------EK-----------
-------LETKS---ETH------------------------------------------
-------------------------K----------------------------------
------------------------------------------------------------
------------------------------------------------------------
------------------------------------------------------------
------------------------------------------------------------
------------------------------------------------------------
------------------------------------------------------------
------------------------------------------------------------
------------------------------------------------------------
------------------------------------------------------------
------------------------------------------------------------
------------------------------------------------------------
------------------------------------------------------------
------------------------------------------------------------
------------------------------------------------------------
------------------------------------------------------S---K-
--------------------------------K------------------K----AKR-
------------------------------------------------------------
------------------------------------------------------------
------------------------------------------------------------
------------------------------------------------------------
-----------E----D-----------------------------------------DV
YN-F----------GFIL------------------------------------------
------------------------------------------------------------
-------LESLIG-P------------VP-------------T-----------------
-----------------------------------------------------TKGEAFL
LN---------E-------------MT----------------------------S-F--
------------------------------GS----------------------------
---------------------------------------------------Q--D---GR
Q-------------------KIV-----------SPTV----------------------
------------------------------------------------------------
------------------------------------------------------------
------------------------------------------------------------
------------------------------------------------------------
-----------------------------------------------LT---TSS-Q-E-
---------SLS-I----------------------------------------------
------------------------------------------------------------
----------------------------------------------------AISI----
-A---------NKCV---------------------------------LLEPSA------
---R------PSFEDV--------------------------------------------
------------------------------------------------------------
------------------------------------------------------------
------------------------------------------------------------
---------L--------------------------WNLQY-------------------
------------------------------------------------------------
-------------------------------------------A------AQM-QSAAD-
------------------------------------------------------------
------------------------------------------------------------
------------------------------------------------------------
------------------------------------------------------------
------------------------------------------------------------
------------------------------------------------------------
------------------------------------------------------------
------------------------------------------------------------
------------------------------------------------------------
------------------------------------------------------------
------------------------------------------------------------
------------------------------------------------------------
------------------------------------------------------------
------------------------------------------------------------
-------------------------------AERKSDTSS--------------------
------------------------------------------------------------
------------------------------------------------------------
------------------------------------------------------------
------------------------------------------------------------
------------------------------------------------------------
------------------------------------------------------------
------------------------------------------------------------
------------------------------------------------------------
------------------------------------------------------------
------------------------------------------------------------
------------------------------------------------------------
------------------------------------------------------------
------------------------------------------------------------
------------------------------------------------------------
------------------------------------------------------------
---------
>Gorai.001G269200.1 pacid=26819618 transcript=Gorai.001G269200.1 locus=Gorai.001G269200 ID=Gorai.001G269200.1.v2.1 annot-version=v2.1
------------------------------------------------------------
------------------------------------------------------------
------------------------------------------------------------
------------------------------------------------------------
------------------------------------------------------------
------------------------------------------------------------
------------------------------------------------------------
------------------------------------------------------------
------------------------------------------------------------
------------------------------------------------------------
------------------------------------------------------------
------------------------------------------------------------
------------------------------------------------------------
------------------------------------------------------------
-----------------------------------------------------MGYFY--
---------LFLL-----------------------------------------------
------------------------------------------------------------
------------------------------------------------------------
------------------------------------------------------------
------------------------------------------------------------
-----------------VLFSW--------SCHG--LQTY--------------------
------------------------------------------------------------
------------------------------------QT----------------------
------------------------------------------------------------
------------------------------------------------------------
------------------------------------------------------------
------------------------------------------------------------
------------------------------------------------------------
------------------------------------------------------------
-------------------------------------QLLLQ----IR-----KHL----
------------------------------------------------------------
-------------------------EY----P--SQLQILDNYNGDLC----------N-
-----L---S--------------AMSNLTISC---------------------------
------------------------------------------------------------
------------------------------------------------------------
------------------------------------------------------------
------------------------------------------------------------
------------------------------------------------------------
------------------------------------------------------------
------------------------------------------------------------
------------------------------------------------------------
------------------------------------------------------------
------------------------------------------------------------
----------------------------------------------------Q-DNFVTE
FKIRG-----------------------------------DKVAN---------------
------------------------------------------------------------
------------------------------------------------------------
------------------------------------------------------------
-------------------------------------------VSDFNGY-------AIP
SKT-------------LSKT-F--------------------------------------
------------------------------------------------------------
------------------------------------------------------------
------------------------------------------------------------
------------------------------------------------------------
------------------------------------------------------------
------------------------------------------------------------
------------------------------------------------------------
------------------------------------------------------------
------------------------------------------------------------
------------------------------------------------------------
------------------------------------------------------------
------------------------------------------------------------
------------------------------------------------------------
----------------------------------------------------------SI
DSLVTTLTRLT------------------------------------------------S
-----LKVL--------------------S--LVSLGI-WG-------------------
------------------------------------------------------------
------------------------------------------------------------
------------------------------------------------------------
------------------------------------------------------------
------------------------------------------------------------
------------------------------------------------------------
------------------------------------------------------------
------------------------------------------------------------
------------------------------------------------------------
-------------------------------------PLP----DK----I----H----
-RL---------------------------------------------------------
--------Y-SL------------------------EFL--------------------D
LSSN--------------------------------------------------------
------------------------------------------------------------
------------------------------------------------------------
------------------------------------------------------------
------------------------------------------------------------
------------------------------------------------------------
------------------------------------------------------------
------------------------------------------------------------
------------------------------------------------------------
------------------------------------------------------------
------------------------------------------------------------
------------------------------------------------------------
------------------------------------------------------------
------------------------------------------------------------
------------------------------------------------------------
------------------------------------------------------------
------------------------------------------------------------
------------------------------------------------------------
------------------------------------------------------------
------------------------------------------------------------
------------------------------------------------------------
------------------------------------------------------------
------------------------------------------------------------
--------------------------FM-F-----------------------GSI--PP
QI-------S---------------R--M------------------------V------
----------------------------KLQTL-------------------TLD-GN-Y
FN----------------------------------------------------------
------------------------------------------------------------
----D-------------------------------------------------------
----------TIP---NTL-----------------------------------------
------------------------------------------------------------
------------------------------------------------------------
---------------------------------------DSLSNLSVLS-----------
------------------------------------------------------------
------------------------------------------------------------
------------------------------------------------------------
------------------------------------------------------------
------------------------------------------------------------
------------------------------------------------------------
------------------------------------------------------------
--------------------------------------------FRGNRLK-GQFPSSI-
--------CRISSLT---------------------DVA--MC---HNKLSG--KLP---
------------------------------------------------------------
------------------------------------------------------DLSSLT
RL---RVL---------------------------------DVR-ENRLDSE--------
-------LPV--------------------------------------------------
------------------------MPQGLV-TA---------------------------
------------------------------------------------------------
------------------------------------------------------------
-LLAKN-L----FSG--EIPA-QFG-VLS-------------------------------
------------------------------------------------------------
------------------------------------------------------------
------------------------------------------------------------
------------------------------------------------------------
------------------------------------------------------------
------------------------------------------------------------
------------------------------------------------------------
-------------------------------------------HLQHL-DLSF-------
-------------------------------------------N---QLSGTP-------
---------PSA------L------------------------FDL--------------
------------P-SIS-----YL------------------------------------
--------N-------------LASN--VLSGS-L-----------------P--EHL--
--TCG-S--K------LGFV---------------------------DISNN-KF-V-G-
---DLP--S------------C---LDN--------------------------------
------------------------------------------------------------
-----------------------KSD--K--R----VV----K----------------Y
GG--------------------NCLSTD-------------------------G----QQ
Q-----------------HQG----------LYC-------------------K-----E
ANT---------------------------------------------------------
-------------------------R--RS-----GRK--T--------AVL--------
------------------------------------------------------------
------------------------------------------------------------
------------------------------------------------------------
------------------------------------------------------------
------------------------------------------------------------
-------------------VA----IIV--V-S--VLL--LM------------------
----------------------------LL---AFG------I----L------------
----ILF-----Q-----------------------------------------------
-------------------R------------CRP------------------R--RT--
-----------------------------F------ET-HIR--QKVVQDNLTTGVSSEV
LANAR--------FISEV------------------------------------------
------------------------------------------------------------
-AKL----------------------------GTQGTP---------ICRL---------
-------------------F--SMEEL--EEAT---------------------------
------------------------------------------------------------
------------------------------------------------------------
------------DNFDS-SMFMGEG--FTGKL----------------------------
------------------------------------------------------------
------------------------------------------------------------
------------------------------------------------------------
-----YK-------------------GR--L-E--------N--G-----------T--Y
V-VIRSL--------------------TLQ-K-KYSI----------QNLKVR----LDF
LS----KL-HHPHLV---------------------------------------------
------------------------------------------------------------
------------------------------------------------------------
------------------------------------------------------------
------------------------------------------------------------
------------------------------------------------------------
------------------------------------------------------------
-----------------G------------------------------------------
LL---GHCIAGGVQDDS----------------GASKVFLVYDYVPNGNYR-MHL--S--
------------------------------------------------------------
------------------------------------------------------------
------------------------------------------------------------
-----------------------------------ETCPEKVL----------KWSD---
------------------------------------------------------------
------------------------------------------------------------
------------------------------------------------------------
------------------------------------------------------------
------------------------------------------------------------
--RLAILIDVAK--------------------------AVH-------------------
-------------------FLHT-G--VIP---GVY--N------NRLKTNNILLDE---
-----------------HRLAKLSD-YGM------------------F------------
------------------------------------------------------------
---------------------------------------------------II-------
-M-------------EE-------------------------------------------
------------------------------------------------------------
-----------N-----------------------------------EK-----------
-------LEAKG---ESL------------------------------------------
-------------------------K----------------------------------
------------------------------------------------------------
------------------------------------------------------------
------------------------------------------------------------
------------------------------------------------------------
------------------------------------------------------------
------------------------------------------------------------
------------------------------------------------------------
------------------------------------------------------------
------------------------------------------------------------
------------------------------------------------------------
------------------------------------------------------------
------------------------------------------------------------
------------------------------------------------------------
------------------------------------------------------------
------------------------------------------------------S---S-
--------------------------------------------------------RRK-
------------------------------------------------------------
------------------------------------------------------------
------------------------------------------------------------
------------------------------------------------------------
-----------T----L-------------------------------ED--------DV
YN-F----------GFIL------------------------------------------
------------------------------------------------------------
-------LESLVG-P------IVSGKGET-------------F-----------------
------------------------------------------------------------
-------------------------LL----------------------------NEM--
-----------------V------------------------------------------
------------S------FGSQD-------------------G-------R--K-----
--------------------RIV-----------DPTV----------------------
------------------------------------------------------------
------------------------------------------------------------
------------------------------------------------------------
------------------------------------------------------------
-----------------------------------------------LT---TCS-Q-E-
---------SLS-I----------------------------------------------
------------------------------------------------------------
----------------------------------------------------VVSI----
-T---------GKCI------------------------------C--P-EPSS------
---R------PSFEDV--------------------------------------------
------------------------------------------------------------
------------------------------------------------------------
------------------------------------------------------------
---------L--------------------------WNLQY-------------------
------------------------------------------------------------
-------------------------------------------A------AQV-QAAAD-
------------------------------------------------------------
------------------------------------------------------------
------------------------------------------------------------
------------------------------------------------------------
------------------------------------------------------------
------------------------------------------------------------
------------------------------------------------------------
------------------------------------------------------------
------------------------------------------------------------
------------------------------------------------------------
------------------------------------------------------------
------------------------------------------------------------
------------------------------------------------------------
------------------------------------------------------------
-------------------------------ADQKSDSTS--------------------
------------------------------------------------------------
------------------------------------------------------------
------------------------------------------------------------
------------------------------------------------------------
------------------------------------------------------------
------------------------------------------------------------
------------------------------------------------------------
------------------------------------------------------------
------------------------------------------------------------
------------------------------------------------------------
------------------------------------------------------------
------------------------------------------------------------
------------------------------------------------------------
------------------------------------------------------------
------------------------------------------------------------
---------
>gnl|CHGC|GOBAR_DD15827 [gene=GOBAR_DD15827] [protein=hypothetical protein]
------------------------------------------------------------
------------------------------------------------------------
------------------------------------------------------------
------------------------------------------------------------
------------------------------------------------------------
------------------------------------------------------------
------------------------------------------------------------
------------------------------------------------------------
------------------------------------------------------------
------------------------------------------------------------
------------------------------------------------------------
------------------------------------------------------------
------------------------------------------------------------
------------------------------------------------------------
--------------------------------------------------MGYFYLF---
---------LLVL-----------------------------------------------
------------------------------------------------------------
------------------------------------------------------------
------------------------------------------------------------
------------------------------------------------------------
---------F-------SWSCH--------------GLQT--------------------
------------------------------------------------------------
----------------------Y-------------QT----------------------
------------------------------------------------------------
------------------------------------------------------------
------------------------------------------------------------
------------------------------------------------------------
------------------------------------------------------------
------------------------------------------------------------
-------------------------------------QLLLQ----IR-----KHL----
------------------------------------------------------------
-------------------------EY----P--SQLQILDNYNGDLC------------
------------------------NL----S-A---------------------------
------------------------------------------------------------
------------------------------------------------------------
------------------------------------------------------------
------------------------------------------------------------
------------------------------------------------------------
------------------------------------------------------------
------------------------------------------------------------
------------------------------------------------------------
------------------------------------------------------------
------------------------------------------------------------
---------------------------------------------------------MSN
LTISC--------------------Q----------------------------------
------------------------------------------------------------
------------------------------------------------------------
------------------------------------------------------------
-------------------------------------------DNFVTEF-------KIR
GDK-------VANVSDFNGYAI--------------------------------------
------------------------------------------------------------
------------------------------------------------------------
------------------------------------------------------------
------------------------------------------------------------
------------------------------------------------------------
------------------------------------------------------------
------------------------------------------------------------
------------------------------------------------------------
------------------------------------------------------------
------------------------------------------------------------
------------------------------------------------------------
------------------------------------------------------------
------------------------------------------------------------
----------------------------------------------------------PS
KTLSK----------------------TF-----SIDSLV----------TTLTRLT--S
-----LKVL--------------------S--LVSLGI-WG-------------------
------------------------------------------------------------
------------------------------------------------------------
------------------------------------------------------------
------------------------------------------------------------
------------------------------------------------------------
------------------------------------------------------------
------------------------------------------------------------
------------------------------------------------------------
------------------------------------------------------------
-------------------------------------PLP----DN----I----H----
-RL---------------------------------------------------------
--------Y-FL------------------------EFL--------------------D
LSSN--------------------------------------------------------
------------------------------------------------------------
------------------------------------------------------------
------------------------------------------------------------
------------------------------------------------------------
------------------------------------------------------------
------------------------------------------------------------
------------------------------------------------------------
------------------------------------------------------------
------------------------------------------------------------
------------------------------------------------------------
------------------------------------------------------------
------------------------------------------------------------
------------------------------------------------------------
------------------------------------------------------------
------------------------------------------------------------
------------------------------------------------------------
------------------------------------------------------------
------------------------------------------------------------
------------------------------------------------------------
------------------------------------------------------------
------------------------------------------------------------
------------------------------------------------------------
--------------------------FM-F-----------------------GSI--PP
QI-------S---------------R--M------------------------V------
----------------------------KLQTL-------------------TLD-GN-Y
FN----------------------------------------------------------
------------------------------------------------------------
----D-------------------------------------------------------
----------TIP---NTL-----------------------------------------
------------------------------------------------------------
------------------------------------------------------------
---------------------------------------DSLSNLSVLS-----------
------------------------------------------------------------
------------------------------------------------------------
------------------------------------------------------------
------------------------------------------------------------
------------------------------------------------------------
------------------------------------------------------------
------------------------------------------------------------
--------------------------------------------FRGNRLK-GQFPSSI-
--------CRISSLT---------------------DVA--MC---HNKLSG--KLP---
------------------------------------------------------------
------------------------------------------------------DLSSLT
RL---RVL---------------------------------DVR-ENRLDSE--------
-------LPV--------------------------------------------------
----------------------MPQ--GLV-TA---------------------------
------------------------------------------------------------
------------------------------------------------------------
-LLAKN-L----FSG--EIP---AQ-FGV---------------------------LSHL
Q-----------------------------------------------------------
------------------------------------------------------------
------------------------------------------------------------
------------------------------------------------------------
------------------------------------------------------------
------------------------------------------------------------
------------------------------------------------------------
----------------------------------------------HL-DLSF-------
-------------------------------------------N---QLSGTP-------
---------PSA------L------------------------FDL--------------
------------P-SIS-----YL------------------------------------
--------N-------------LASN--VLSGS-L-----------------P--EHL--
--TCG-S--K------LGFV---------------------------DISNN-KL-V-G-
---DLP--S------------C---LDN--------------------------------
------------------------------------------------------------
-----------------------KSD--K--R----VV----K----------------Y
GG-----NC-----------LSTD-----------------------------G----QQ
Q---H-------------Q-G----------LYC-------------------K-----E
-AN---------------------------------------------------------
-------TR--R--SG---------R--KT-----AVL--V--------AII--------
------------------------------------------------------------
------------------------------------------------------------
------------------------------------------------------------
------------------------------------------------------------
------------------------------------------------------------
-------------------VV----SVL--L-L--MLL--AF------------------
----------------G-----------IL---IL-------F-----------------
----QRC-----R-----------------------------------------------
-------------------P--------------R------------------R------
----------------------------------------------------------TF
ETHIR----------QKV------VQDNPTTGVSSEVLANARFISEVAKLGTQGTP----
------------------------------------------------------------
-------------------------------------I---------C-RL---------
-------------------F--SMEEL--EEAT---------------------------
------------------------------------------------------------
------------------------------------------------------------
------------NNFDS-SMFMGEG--FTGKL----------------------------
------------------------------------------------------------
------------------------------------------------------------
------------------------------------------------------------
-----YK-------------------GR--L-Q--------S--G-----------T--Y
V-VIRSL--------------------TLQ-K-KYSI----------QNLKVR----LDF
LS----KL-HHPHLV---------------------------------------------
------------------------------------------------------------
------------------------------------------------------------
------------------------------------------------------------
------------------------------------------------------------
------------------------------------------------------------
------------------------------------------------------------
-----------------G------------------------------------------
LL---GHCIAGGVQDDS----------------GASKVFLVYDYVPNGNYR-MHL--S--
------------------------------------------------------------
------------------------------------------------------------
------------------------------------------------------------
-------------------------ETCP------E----KVL----------KWSD---
------------------------------------------------------------
------------------------------------------------------------
------------------------------------------------------------
------------------------------------------------------------
------------------------------------------------------------
--RLAILIDVAK--------------------------AVH-------------------
-------------------FLHT-G--VIP---GVY--N------NRLKTDNILLDE---
-----------------HRLAKLSD-YGM-------------------------------
------------------------------------------------------------
---------------------------------------------------FI-------
-I----------M--EE-------------------------------------------
------------------------------------------------------------
-------N---E--K---------------------------------------------
-------L--EA------------------------------G---------------F-
-------------------------L----------------------------------
------------------------------------------------------------
------------------------------------------------------------
------------------------------------------------------------
------------------------------------------------------------
------------------------------------------------------------
------------------------------------------------------------
------------------------------------------------------------
------------------------------------------------------------
------------------------------------------------------------
------------------------------------------------------------
------------------------------------------------------------
------------------------------------------------------------
------------------------------------------------------------
------------------------------------------------------------
------------------------------------------------------A---I-
-------------------------------------------Y-A----------KGE-
------------------------------------------------------------
------------------------------------------------------------
------------------------------------------------------------
------------------------------------------------------------
-----------S----L-------------------------------KSSQRKTLEDDV
YN-F----------GFIL------------------------------------------
------------------------------------------------------------
-------LESLVG-P------IVSGKGET-------------F-----------------
------------------------------------------------------------
-------------------------LL----------------------------NEM--
-----------------V------------------------------------------
------------S------FGSQD-------------------G-------R--K-----
--------------------RIV-----------DPMV------L-TT------------
------------------------------------------------------------
------------------------------------------------------------
------------------------------------------------------------
------------------------------------------------------------
-----------------------------------------------C------S-Q-E-
---------SLS-I----------------------------------------------
------------------------------------------------------------
----------------------------------------------------VVSI----
-T---------GKCI------------------------------C--P-EPSS------
---R------PSLEDV--------------------------------------------
------------------------------------------------------------
------------------------------------------------------------
------------------------------------------------------------
---------L--------------------------WNLQY-------------------
------------------------------------------------------------
-------------------------------------------A----------------
------------------------------------------------------------
------------------------------------------------------------
------------------------------------------------------------
------------------------------------------------------------
------------------------------------------------------------
------------------------------------------------------------
------------------------------------------------------------
------------------------------------------------------------
------------------------------------------------------------
------------------------------------------------------------
------------------------------------------------------------
------------------------------------------------------------
------------------------------------------------------------
------------------------------------------------------------
-------------------------------AQVQAAADA-DQ-------KSDSTS----
------------------------------------------------------------
------------------------------------------------------------
------------------------------------------------------------
------------------------------------------------------------
------------------------------------------------------------
------------------------------------------------------------
------------------------------------------------------------
------------------------------------------------------------
------------------------------------------------------------
------------------------------------------------------------
------------------------------------------------------------
------------------------------------------------------------
------------------------------------------------------------
------------------------------------------------------------
------------------------------------------------------------
---------
>evm.model.Ga07G2628 gene=EVM_prediction_Ga07G2628
------------------------------------------------------------
------------------------------------------------------------
------------------------------------------------------------
------------------------------------------------------------
------------------------------------------------------------
------------------------------------------------------------
------------------------------------------------------------
------------------------------------------------------------
------------------------------------------------------------
------------------------------------------------------------
------------------------------------------------------------
------------------------------------------------------------
------------------------------------------------------------
------------------------------------------------------------
-----------------------------------------------------MGFFY--
---------LFLL-----------------------------------------------
------------------------------------------------------------
------------------------------------------------------------
------------------------------------------------------------
------------------------------------------------------------
-----------------VLFSW--------SCHGLQTYQT--------------------
------------------------------------------------------------
------------------------------------------------------------
------------------------------------------------------------
------------------------------------------------------------
------------------------------------------------------------
------------------------------------------------------------
------------------------------------------------------------
------------------------------------------------------------
-------------------------------------QLLLQ----IR-----KHL----
------------------------------------------------------------
-------------------------EY----P--SQLQILDNYNGDLC----------N-
-----L---S--------------AMSNLTISC---------------------------
------------------------------------------------------------
------------------------------------------------------------
------------------------------------------------------------
------------------------------------------------------------
------------------------------------------------------------
------------------------------------------------------------
------------------------------------------------------------
------------------------------------------------------------
------------------------------------------------------------
------------------------------------------------------------
----------------------------------------------------Q-DNFVTE
FKIRG-----------------------------------DKVAN---------------
------------------------------------------------------------
------------------------------------------------------------
------------------------------------------------------------
-------------------------------------------VSDFNGY-------AIP
SKT-------------LSKT-F--------------------------------------
------------------------------------------------------------
------------------------------------------------------------
------------------------------------------------------------
------------------------------------------------------------
------------------------------------------------------------
------------------------------------------------------------
------------------------------------------------------------
------------------------------------------------------------
------------------------------------------------------------
------------------------------------------------------------
------------------------------------------------------------
------------------------------------------------------------
------------------------------------------------------------
----------------------------------------------------------SI
DSLVTTLTRLT------------------------------------------------S
-----LKVL--------------------S--LVSLGI-WG-------------------
------------------------------------------------------------
------------------------------------------------------------
------------------------------------------------------------
------------------------------------------------------------
------------------------------------------------------------
------------------------------------------------------------
------------------------------------------------------------
------------------------------------------------------------
------------------------------------------------------------
-------------------------------------PLP----DK----I----H----
-RL---------------------------------------------------------
--------Y-SL------------------------EFL--------------------D
LSSN--------------------------------------------------------
------------------------------------------------------------
------------------------------------------------------------
------------------------------------------------------------
------------------------------------------------------------
------------------------------------------------------------
------------------------------------------------------------
------------------------------------------------------------
------------------------------------------------------------
------------------------------------------------------------
------------------------------------------------------------
------------------------------------------------------------
------------------------------------------------------------
------------------------------------------------------------
------------------------------------------------------------
------------------------------------------------------------
------------------------------------------------------------
------------------------------------------------------------
------------------------------------------------------------
------------------------------------------------------------
------------------------------------------------------------
------------------------------------------------------------
------------------------------------------------------------
--------------------------FM-F-----------------------GSI--PP
QI-------S---------------R--M------------------------V------
----------------------------KLQTI-------------------TLD-GN-Y
FN----------------------------------------------------------
------------------------------------------------------------
----D-------------------------------------------------------
----------TIP---NTL-----------------------------------------
------------------------------------------------------------
------------------------------------------------------------
---------------------------------------DSLSNLSVLS-----------
------------------------------------------------------------
------------------------------------------------------------
------------------------------------------------------------
------------------------------------------------------------
------------------------------------------------------------
------------------------------------------------------------
------------------------------------------------------------
--------------------------------------------FRGNRLK-GQFPSSI-
--------CRISSLK---------------------DVA--MC---HNKLSG--KLP---
------------------------------------------------------------
------------------------------------------------------DLSSLT
RL---RVL---------------------------------DVR-ENRFDSE--------
-------LPV--------------------------------------------------
------------------------MPQGLV-TA---------------------------
------------------------------------------------------------
------------------------------------------------------------
-LLAKN-L----FSG--EIPA-QFG-VLS-------------------------------
------------------------------------------------------------
------------------------------------------------------------
------------------------------------------------------------
------------------------------------------------------------
------------------------------------------------------------
------------------------------------------------------------
------------------------------------------------------------
-------------------------------------------HLQHL-DLSF-------
-------------------------------------------N---QLSGAP-------
---------PSA------L------------------------FDL--------------
------------P-SIS-----YL------------------------------------
--------N-------------LASN--VLSGS-L-----------------P--EHL--
--TCG-S--K------LGFV---------------------------DISNN-KL-V-G-
---DLP--S------------C---LDN--------------------------------
------------------------------------------------------------
-----------------------KSD--K--R----VV----K----------------Y
GG--------------------NCLSTD-------------------------G----QQ
Q-----------------QQG----------LYC-------------------K-----E
ANT---------------------------------------------------------
-------------------------R--RS-----GRK--I--------AVL--------
------------------------------------------------------------
------------------------------------------------------------
------------------------------------------------------------
------------------------------------------------------------
------------------------------------------------------------
-------------------VA----IIV--V-S--VLL--LM------------------
----------------------------LL---AFG------I----L------------
----ILF-----Q-----------------------------------------------
-------------------R------------CRR------------------R--RT--
-----------------------------F------ET-HIL--QKVVQDNPTTGVSSEV
LANAR--------FISEV------------------------------------------
------------------------------------------------------------
-ARL----------------------------GTQGAP---------ICRL---------
-------------------F--SMEEL--EEAT---------------------------
------------------------------------------------------------
------------------------------------------------------------
------------NNFDS-SMFMGEG--FTGKL----------------------------
------------------------------------------------------------
------------------------------------------------------------
------------------------------------------------------------
-----YK-------------------GR--L-E--------N--G-----------T--Y
V-AIRSL--------------------TLQ-K-KYSI----------QNLKVR----LDF
LS----KL-HHPHLV---------------------------------------------
------------------------------------------------------------
------------------------------------------------------------
------------------------------------------------------------
------------------------------------------------------------
------------------------------------------------------------
------------------------------------------------------------
-----------------G------------------------------------------
LL---GHCIAGGVQDDS----------------SASKVFLVYDYVPNGNYR-MHL--S--
------------------------------------------------------------
------------------------------------------------------------
------------------------------------------------------------
-----------------------------------ETCPEKVL----------KWSD---
------------------------------------------------------------
------------------------------------------------------------
------------------------------------------------------------
------------------------------------------------------------
------------------------------------------------------------
--RLAILIDVAK--------------------------AVH-------------------
-------------------FLHT-G--VIP---GVY--N------NRLKTNNILLDE---
-----------------HRLAKLSD-YGM------------------F------------
------------------------------------------------------------
---------------------------------------------------II-------
-M-------------EE-------------------------------------------
------------------------------------------------------------
-----------N-----------------------------------EK-----------
-------LEAKR---ESL------------------------------------------
-------------------------K----------------------------------
------------------------------------------------------------
------------------------------------------------------------
------------------------------------------------------------
------------------------------------------------------------
------------------------------------------------------------
------------------------------------------------------------
------------------------------------------------------------
------------------------------------------------------------
------------------------------------------------------------
------------------------------------------------------------
------------------------------------------------------------
------------------------------------------------------------
------------------------------------------------------------
------------------------------------------------------------
------------------------------------------------------S---S-
--------------------------------------------------------QRK-
------------------------------------------------------------
------------------------------------------------------------
------------------------------------------------------------
------------------------------------------------------------
-----------T----L-------------------------------ED--------DV
YN-F----------GFIL------------------------------------------
------------------------------------------------------------
-------LESLVG-P------IVSGKGET-------------F-----------------
------------------------------------------------------------
-------------------------LL----------------------------NEM--
-----------------V------SFGSQDGR----------------------------
-----------------------K------------------------------------
--------------------RIV-----------DPTV----------------------
------------------------------------------------------------
------------------------------------------------------------
------------------------------------------------------------
------------------------------------------------------------
-----------------------------------------------LT---TCS-Q-E-
---------SLS-I----------------------------------------------
------------------------------------------------------------
----------------------------------------------------VVSI----
-T---------GKCI------------------------------C--P-EPSS------
---R------PSFEDV--------------------------------------------
------------------------------------------------------------
------------------------------------------------------------
------------------------------------------------------------
---------L--------------------------WNLQY-------------------
------------------------------------------------------------
-------------------------------------------A------AQV-QAAAD-
------------------------------------------------------------
------------------------------------------------------------
------------------------------------------------------------
------------------------------------------------------------
------------------------------------------------------------
------------------------------------------------------------
------------------------------------------------------------
------------------------------------------------------------
------------------------------------------------------------
------------------------------------------------------------
------------------------------------------------------------
------------------------------------------------------------
------------------------------------------------------------
------------------------------------------------------------
-------------------------------ADQKSDSTS--------------------
------------------------------------------------------------
------------------------------------------------------------
------------------------------------------------------------
------------------------------------------------------------
------------------------------------------------------------
------------------------------------------------------------
------------------------------------------------------------
------------------------------------------------------------
------------------------------------------------------------
------------------------------------------------------------
------------------------------------------------------------
------------------------------------------------------------
------------------------------------------------------------
------------------------------------------------------------
------------------------------------------------------------
---------
>Gh_D07G2302
------------------------------------------------------------
------------------------------------------------------------
------------------------------------------------------------
------------------------------------------------------------
------------------------------------------------------------
------------------------------------------------------------
------------------------------------------------------------
------------------------------------------------------------
------------------------------------------------------------
------------------------------------------------------------
------------------------------------------------------------
------------------------------------------------------------
------------------------------------------------------------
------------------------------------------------------------
-----------------------------------------------------MGYFY--
---------LFLL-----------------------------------------------
------------------------------------------------------------
------------------------------------------------------------
------------------------------------------------------------
------------------------------------------------------------
-----------------VLFSW--------SCHG--LQTY--------------------
------------------------------------------------------------
------------------------------------QT----------------------
------------------------------------------------------------
------------------------------------------------------------
------------------------------------------------------------
------------------------------------------------------------
------------------------------------------------------------
------------------------------------------------------------
-------------------------------------QLLLQ----IR-----KHL----
------------------------------------------------------------
-------------------------EY----P--SQLQILDNYNGDLC----------N-
-----L---S--------------AMSNLTISC---------------------------
------------------------------------------------------------
------------------------------------------------------------
------------------------------------------------------------
------------------------------------------------------------
------------------------------------------------------------
------------------------------------------------------------
------------------------------------------------------------
------------------------------------------------------------
------------------------------------------------------------
------------------------------------------------------------
----------------------------------------------------Q-DNFVTE
FKIRG-----------------------------------DKVAN---------------
------------------------------------------------------------
------------------------------------------------------------
------------------------------------------------------------
-------------------------------------------VSDFNGY-------AIP
SKT-------------LSKT-F--------------------------------------
------------------------------------------------------------
------------------------------------------------------------
------------------------------------------------------------
------------------------------------------------------------
------------------------------------------------------------
------------------------------------------------------------
------------------------------------------------------------
------------------------------------------------------------
------------------------------------------------------------
------------------------------------------------------------
------------------------------------------------------------
------------------------------------------------------------
------------------------------------------------------------
----------------------------------------------------------SI
DSLVTTLTRLT------------------------------------------------S
-----LKVL--------------------S--LVSLGI-WG-------------------
------------------------------------------------------------
------------------------------------------------------------
------------------------------------------------------------
------------------------------------------------------------
------------------------------------------------------------
------------------------------------------------------------
------------------------------------------------------------
------------------------------------------------------------
------------------------------------------------------------
-------------------------------------PLP----DK----I----H----
-RL---------------------------------------------------------
--------Y-SL------------------------EFL--------------------D
LSSN--------------------------------------------------------
------------------------------------------------------------
------------------------------------------------------------
------------------------------------------------------------
------------------------------------------------------------
------------------------------------------------------------
------------------------------------------------------------
------------------------------------------------------------
------------------------------------------------------------
------------------------------------------------------------
------------------------------------------------------------
------------------------------------------------------------
------------------------------------------------------------
------------------------------------------------------------
------------------------------------------------------------
------------------------------------------------------------
------------------------------------------------------------
------------------------------------------------------------
------------------------------------------------------------
------------------------------------------------------------
------------------------------------------------------------
------------------------------------------------------------
------------------------------------------------------------
--------------------------FM-F-----------------------GSI--PP
QI-------S---------------R--M------------------------V------
----------------------------KLQTL-------------------TLD-GN-Y
FN----------------------------------------------------------
------------------------------------------------------------
----D-------------------------------------------------------
----------TIP---NTL-----------------------------------------
------------------------------------------------------------
------------------------------------------------------------
---------------------------------------DSLSNLSVLS-----------
------------------------------------------------------------
------------------------------------------------------------
------------------------------------------------------------
------------------------------------------------------------
------------------------------------------------------------
------------------------------------------------------------
------------------------------------------------------------
--------------------------------------------FRGNRLK-GQFPSSI-
--------CRISSLT---------------------DVA--MC---HNKLSG--KLP---
------------------------------------------------------------
------------------------------------------------------DLSSLT
RL---RVL---------------------------------DVR-ENRLDSE--------
-------LPV--------------------------------------------------
------------------------MPQGLV-TA---------------------------
------------------------------------------------------------
------------------------------------------------------------
-LLAKN-L----FSG--EIPA-QFG-VLS-------------------------------
------------------------------------------------------------
------------------------------------------------------------
------------------------------------------------------------
------------------------------------------------------------
------------------------------------------------------------
------------------------------------------------------------
------------------------------------------------------------
-------------------------------------------HLQHL-DLSF-------
-------------------------------------------N---QLSGTP-------
---------PSA------L------------------------FDL--------------
------------P-SIS-----YL------------------------------------
--------N-------------LASN--VLSGS-L-----------------P--EHL--
--TCG-S--K------LGFV---------------------------DISNN-KL-V-G-
---DLP--S------------C---LDN--------------------------------
------------------------------------------------------------
-----------------------KSD--K--R----VV----K----------------Y
GG--------------------NCLSTD-------------------------G----QQ
Q-----------------HQG----------LYC-------------------K-----E
ANT---------------------------------------------------------
-------------------------R--RS-----GRK--T--------AVL--------
------------------------------------------------------------
------------------------------------------------------------
------------------------------------------------------------
------------------------------------------------------------
------------------------------------------------------------
-------------------VA----IIV--V-S--VLL-LML------------------
----------------L-----------AF---GI-------L----I------------
----LFQ-----R-----------------------------------------------
-------------------C------------RPR------------------R--TF--
-----------------------------E------TH-IRQ----------------KV
VQDNP--------TTGVS------------------------------------------
------------------------------------------------------------
-SEV---------LANARFISEVAKLGTQGT-P--------------ICRL---------
-------------------F--SMEEL--EEAT---------------------------
------------------------------------------------------------
------------------------------------------------------------
------------NNFDS-SMFMGEG--FTGKL----------------------------
------------------------------------------------------------
------------------------------------------------------------
------------------------------------------------------------
-----YK-------------------GR--L----------ES-G-----------T--Y
V-VIRSL--------------------TLQ-K-KYSI----------QNLKVR----LDF
LS----KL-HHPHLV---------------------------------------------
------------------------------------------------------------
------------------------------------------------------------
------------------------------------------------------------
------------------------------------------------------------
------------------------------------------------------------
------------------------------------------------------------
-----------------G------------------------------------------
LL---GHCIAGGVQDDS----------------GASKVFLVYDYVPNGNYR-MHL--S--
------------------------------------------------------------
------------------------------------------------------------
------------------------------------------------------------
-----------------------------------ETCPEKVL----------KWSD---
------------------------------------------------------------
------------------------------------------------------------
------------------------------------------------------------
------------------------------------------------------------
------------------------------------------------------------
--RLAILINVAK--------------------------AVH-------------------
-------------------FLHT-G--VIP---GVY--N------NRLKTNNILLDE---
-----------------HRLAKLSD-YGM------------------F------------
------------------------------------------------------------
---------------------------------------------------II-------
-M-------------EE-------------------------------------------
------------------------------------------------------------
-----------N-EKLEAGFLAIY-----------------------TR-----------
-------F--AI---CCV----------------------------------------YN
Q------------------------L----------------------------------
------------------------------------------------------------
------------------------------------------------------------
------------------------------------------------------------
------------------------------------------------------------
------------------------------------------------------------
------------------------------------------------------------
------------------------------------------------------------
------------------------------------------------------------
------------------------------------------------------------
------------------------------------------------------------
------------------------------------------------------------
------------------------------------------------------------
------------------------------------------------------------
------------------------------------------------------------
----------------------------------------------------------P-
-------------------------------------------FIV-----YCS--QRK-
------------------------------------------------------------
------------------------------------------------------------
------------------------------------------------------------
------------------------------------------------------------
-----------T----L-------------------------------ED--------DV
YN-F----------GFIL------------------------------------------
------------------------------------------------------------
-------LESLVG-P------IVSGKGET-------------F-----------------
------------------------------------------------------------
-------------------------LL----------------------------NEM--
-----------------V------------------------------------------
------------S------FGSQD-------------------G-------R--K-----
--------------------RIV-----------DPTV----------------------
------------------------------------------------------------
------------------------------------------------------------
------------------------------------------------------------
------------------------------------------------------------
-----------------------------------------------LT---TCS-Q-E-
---------SLS-I----------------------------------------------
------------------------------------------------------------
----------------------------------------------------VVSI----
-T---------GKCI------------------------------C--P-EPSS------
---R------PSLEDV--------------------------------------------
------------------------------------------------------------
------------------------------------------------------------
------------------------------------------------------------
---------L--------------------------WNLQY-------------------
------------------------------------------------------------
-------------------------------------------A------AQV-QAAAD-
------------------------------------------------------------
------------------------------------------------------------
------------------------------------------------------------
------------------------------------------------------------
------------------------------------------------------------
------------------------------------------------------------
------------------------------------------------------------
------------------------------------------------------------
------------------------------------------------------------
------------------------------------------------------------
------------------------------------------------------------
------------------------------------------------------------
------------------------------------------------------------
------------------------------------------------------------
-------------------------------ADQKSDSTS--------------------
------------------------------------------------------------
------------------------------------------------------------
------------------------------------------------------------
------------------------------------------------------------
------------------------------------------------------------
------------------------------------------------------------
------------------------------------------------------------
------------------------------------------------------------
------------------------------------------------------------
------------------------------------------------------------
------------------------------------------------------------
------------------------------------------------------------
------------------------------------------------------------
------------------------------------------------------------
------------------------------------------------------------
---------
>Gh_A07G2084
------------------------------------------------------------
------------------------------------------------------------
------------------------------------------------------------
------------------------------------------------------------
------------------------------------------------------------
------------------------------------------------------------
------------------------------------------------------------
------------------------------------------------------------
------------------------------------------------------------
------------------------------------------------------------
------------------------------------------------------------
------------------------------------------------------------
------------------------------------------------------------
------------------------------------------------------------
--------------------------------------------------MGFFYLF---
---------LLVL-----------------------------------------------
------------------------------------------------------------
------------------------------------------------------------
------------------------------------------------------------
------------------------------------------------------------
---------F-------SWSCH--------------GLQT--------------------
------------------------------------------------------------
----------------------Y-------------QT----------------------
------------------------------------------------------------
------------------------------------------------------------
------------------------------------------------------------
------------------------------------------------------------
------------------------------------------------------------
------------------------------------------------------------
-------------------------------------QLLLQ----IR-----KHL----
------------------------------------------------------------
-------------------------EY----P--SQLQILDNYNGDLC------------
------------------------NL----S-A---------------------------
------------------------------------------------------------
------------------------------------------------------------
------------------------------------------------------------
------------------------------------------------------------
------------------------------------------------------------
------------------------------------------------------------
------------------------------------------------------------
------------------------------------------------------------
------------------------------------------------------------
------------------------------------------------------------
---------------------------------------------------------MSN
LTISC--------------------Q----------------------------------
------------------------------------------------------------
------------------------------------------------------------
------------------------------------------------------------
-------------------------------------------DNFVTEF-------KIR
GDK-------VANVSDFNGYAI--------------------------------------
------------------------------------------------------------
------------------------------------------------------------
------------------------------------------------------------
------------------------------------------------------------
------------------------------------------------------------
------------------------------------------------------------
------------------------------------------------------------
------------------------------------------------------------
------------------------------------------------------------
------------------------------------------------------------
------------------------------------------------------------
------------------------------------------------------------
------------------------------------------------------------
----------------------------------------------------------PS
KTLSK----------------------TF-----SIDSLV----------TTLTRLT--S
-----LKVL--------------------S--LVSLGI-WG-------------------
------------------------------------------------------------
------------------------------------------------------------
------------------------------------------------------------
------------------------------------------------------------
------------------------------------------------------------
------------------------------------------------------------
------------------------------------------------------------
------------------------------------------------------------
------------------------------------------------------------
-------------------------------------PLP----DK----I----H----
-RL---------------------------------------------------------
--------Y-SL------------------------EFL--------------------D
LSSN--------------------------------------------------------
------------------------------------------------------------
------------------------------------------------------------
------------------------------------------------------------
------------------------------------------------------------
------------------------------------------------------------
------------------------------------------------------------
------------------------------------------------------------
------------------------------------------------------------
------------------------------------------------------------
------------------------------------------------------------
------------------------------------------------------------
------------------------------------------------------------
------------------------------------------------------------
------------------------------------------------------------
------------------------------------------------------------
------------------------------------------------------------
------------------------------------------------------------
------------------------------------------------------------
------------------------------------------------------------
------------------------------------------------------------
------------------------------------------------------------
------------------------------------------------------------
--------------------------FM-F-----------------------GSI--PP
QI-------S---------------R--M------------------------V------
----------------------------KLQTL-------------------TLD-GN-Y
FN----------------------------------------------------------
------------------------------------------------------------
----D-------------------------------------------------------
----------TIP---NTL-----------------------------------------
------------------------------------------------------------
------------------------------------------------------------
---------------------------------------DSLSNLSVLS-----------
------------------------------------------------------------
------------------------------------------------------------
------------------------------------------------------------
------------------------------------------------------------
------------------------------------------------------------
------------------------------------------------------------
------------------------------------------------------------
--------------------------------------------FRGNRLK-GQFPSSI-
--------CRISSLK---------------------DVA--MC---HNKLSG--KLP---
------------------------------------------------------------
------------------------------------------------------DLSSLT
RL---RVL---------------------------------DVR-ENRFDSE--------
-------LPV--------------------------------------------------
----------------------MPQ--GLV-TA---------------------------
------------------------------------------------------------
------------------------------------------------------------
-LLAKN-L----FSG--EIP---AQ-FGV---------------------------LSHL
Q-----------------------------------------------------------
------------------------------------------------------------
------------------------------------------------------------
------------------------------------------------------------
------------------------------------------------------------
------------------------------------------------------------
------------------------------------------------------------
----------------------------------------------HL-DLSF-------
-------------------------------------------N---QLSGAP-------
---------PSA------L------------------------FDL--------------
------------P-SIS-----YL------------------------------------
--------N-------------LASN--VLSGS-L-----------------P--EHL--
--TCG-S--K------LGFV---------------------------DISNN-KL-V-G-
---DLP--S------------C---LDN--------------------------------
------------------------------------------------------------
-----------------------KSD--K--R----VV----K----------------Y
GG-----NC-----------LSTD-----------------------------G----QQ
Q---H-------------Q-G----------LYC-------------------K-----E
-AN---------------------------------------------------------
-------TR--R--SG---------R--KT-----AVL--V--------AII--------
------------------------------------------------------------
------------------------------------------------------------
------------------------------------------------------------
------------------------------------------------------------
------------------------------------------------------------
-------------------VV----SVL--L-L--MLL--AF------------------
----------------G-----------IL---IL-------F-----------------
----QRC-----R-----------------------------------------------
-------------------P--------------R------------------R------
----------------------------------------------------------TF
ETHIL----------QKV------VQDNPTTGVSSEVLANARFISEVARLGTQGAP----
------------------------------------------------------------
-------------------------------------I---------C-RL---------
-------------------F--SMEEL--EEAT---------------------------
------------------------------------------------------------
------------------------------------------------------------
------------NNFDS-SMFMGEG--FTGKL----------------------------
------------------------------------------------------------
------------------------------------------------------------
------------------------------------------------------------
-----YK-------------------GR--L----------EN-G-----------T--Y
V-AIRSL--------------------TLQ-K-KYSI----------QNLKVR----LDF
LS----KL-HHPHLV---------------------------------------------
------------------------------------------------------------
------------------------------------------------------------
------------------------------------------------------------
------------------------------------------------------------
------------------------------------------------------------
------------------------------------------------------------
-----------------G------------------------------------------
LL---GHCIAGGVQDDS----------------GASKVFLVYDYVPNGNYR-MHL--S--
------------------------------------------------------------
------------------------------------------------------------
------------------------------------------------------------
-------------------------ETCP------E----KVL----------KWSD---
------------------------------------------------------------
------------------------------------------------------------
------------------------------------------------------------
------------------------------------------------------------
------------------------------------------------------------
--RLAILINVAK--------------------------AVH-------------------
-------------------FLHT-G--VIP---GVY--N------NRLKTNNILLDE---
-----------------HRLAKLSD-YGM------------------F------------
------------------------------------------------------------
---------------------------------------------------II-------
-M----------E--EN-------------------------------------------
------------------------------------------------------------
-------E---K--LEAGFLA-IY-----------------------TR-----------
-------F--AI---CCL----------------------------------------YN
Q------------------------L----------------------------------
------------------------------------------------------------
------------------------------------------------------------
------------------------------------------------------------
------------------------------------------------------------
------------------------------------------------------------
------------------------------------------------------------
------------------------------------------------------------
------------------------------------------------------------
------------------------------------------------------------
------------------------------------------------------------
------------------------------------------------------------
------------------------------------------------------------
------------------------------------------------------------
------------------------------------------------------------
----------------------------------------------------------P-
-------------------------------------------F-I---VYC----SQR-
------------------------------------------------------------
-------------------------K----------------------------------
------------------------------------------------------------
------------------------------------------------------------
-----------T----L-------------------------------ED--------DV
YN-F----------GFIL------------------------------------------
------------------------------------------------------------
-------LESLVG-P------IVSGKGET-------------F-----------------
------------------------------------------------------------
-------------------------LL----------------------------NEM--
-----------------V------------------------------------------
------------S------FGSQD-------------------G-------R--K-----
--------------------RIV-----------DPTV------L-TT------------
------------------------------------------------------------
------------------------------------------------------------
------------------------------------------------------------
------------------------------------------------------------
-----------------------------------------------C------S-Q-E-
---------SLS-I----------------------------------------------
------------------------------------------------------------
----------------------------------------------------VVSI----
-T---------GKCI------------------------------C--P-EPSS------
---R------PSLEDV--------------------------------------------
------------------------------------------------------------
------------------------------------------------------------
------------------------------------------------------------
---------L--------------------------WNLQY-------------------
------------------------------------------------------------
-------------------------------------------A----------------
------------------------------------------------------------
------------------------------------------------------------
------------------------------------------------------------
------------------------------------------------------------
------------------------------------------------------------
------------------------------------------------------------
------------------------------------------------------------
------------------------------------------------------------
------------------------------------------------------------
------------------------------------------------------------
------------------------------------------------------------
------------------------------------------------------------
------------------------------------------------------------
------------------------------------------------------------
-------------------------------AQVQAAADA-DQ-------KSDSTS----
------------------------------------------------------------
------------------------------------------------------------
------------------------------------------------------------
------------------------------------------------------------
------------------------------------------------------------
------------------------------------------------------------
------------------------------------------------------------
------------------------------------------------------------
------------------------------------------------------------
------------------------------------------------------------
------------------------------------------------------------
------------------------------------------------------------
------------------------------------------------------------
------------------------------------------------------------
------------------------------------------------------------
---------
>evm.model.Ga04G1215 gene=EVM_prediction_Ga04G1215
------------------------------------------------------------
------------------------------------------------------------
------------------------------------------------------------
------------------------------------------------------------
------------------------------------------------------------
------------------------------------------------------------
------------------------------------------------------------
------------------------------------------------------------
------------------------------------------------------------
------------------------------------------------------------
------------------------------------------------------------
------------------------------------------------------------
------------------------------------------------------------
------------------------------------------------------------
------------------------------------------------------------
---------MGYF-----------------------------------------------
------------------------------------------------------------
------------------------------------------------------------
------------------------------------------------------------
------------------------------------------------------------
------------------------------------YLLV--------------------
------------------------------------------------------------
------------------------------------------------------------
------------------------------------------------------------
------------------------------------------------------------
------------------------------------------------------------
------------------------------------------------------------
------------------------------------------------------------
------------------------------------------------------------
-------------------------------------LVLFSRSCFFQTTKGLQAY----
-----------Q--AQLFLQIRKHLE----Y-----------------------------
-------------------------------P--SQLQILDNYNGSLC----------D-
-----L---A--------------ATAHMMISC---------------------------
------------------------------------------------------------
------------------------------------------------------------
------------------------------------------------------------
------------------------------------------------------------
------------------------------------------------------------
------------------------------------------------------------
------------------------------------------------------------
------------------------------------------------------------
------------------------------------------------------------
------------------------------------------------------------
----------------------------------------------------Q-DNFVTE
LKIRG-----------------------------------DKLAN---------------
------------------------------------------------------------
------------------------------------------------------------
------------------------------------------------------------
-------------------------------------------VSGFNGY-------AIH
NKT-------------LSET-F--------------------------------------
------------------------------------------------------------
------------------------------------------------------------
------------------------------------------------------------
------------------------------------------------------------
------------------------------------------------------------
------------------------------------------------------------
------------------------------------------------------------
------------------------------------------------------------
------------------------------------------------------------
------------------------------------------------------------
------------------------------------------------------------
------------------------------------------------------------
------------------------------------------------------------
----------------------------------------------------------SI
NSLVTTLARLT------------------------------------------------S
-----LRVL--------------------S--LVSLGI-WG-------------------
------------------------------------------------------------
------------------------------------------------------------
------------------------------------------------------------
------------------------------------------------------------
------------------------------------------------------------
------------------------------------------------------------
------------------------------------------------------------
------------------------------------------------------------
------------------------------------------------------------
-------------------------------------PLP----DK----I----H----
-RL---------------------------------------------------------
--------Y-SL------------------------ELL--------------------D
LSSN--------------------------------------------------------
------------------------------------------------------------
------------------------------------------------------------
------------------------------------------------------------
------------------------------------------------------------
------------------------------------------------------------
------------------------------------------------------------
------------------------------------------------------------
------------------------------------------------------------
------------------------------------------------------------
------------------------------------------------------------
------------------------------------------------------------
------------------------------------------------------------
------------------------------------------------------------
------------------------------------------------------------
------------------------------------------------------------
------------------------------------------------------------
------------------------------------------------------------
------------------------------------------------------------
------------------------------------------------------------
------------------------------------------------------------
------------------------------------------------------------
------------------------------------------------------------
--------------------------FM-F-----------------------GCI--PP
QI-------S---------------R--M------------------------V------
----------------------------KLQTL-------------------TLD-GN-Y
FN----------------------------------------------------------
------------------------------------------------------------
----D-------------------------------------------------------
----------TIP---DTL-----------------------------------------
------------------------------------------------------------
------------------------------------------------------------
---------------------------------------DSLSNLSVLS-----------
------------------------------------------------------------
------------------------------------------------------------
------------------------------------------------------------
------------------------------------------------------------
------------------------------------------------------------
------------------------------------------------------------
------------------------------------------------------------
--------------------------------------------LRGNHLK-GQFPSSI-
--------CRISSLT---------------------DIA--LC---HNKLSG--ELP---
------------------------------------------------------------
------------------------------------------------------DFSSLT
RL---RVL---------------------------------DVR-ENQFDSQ--------
-------LPV--------------------------------------------------
------------------------MPRGLV-TA---------------------------
------------------------------------------------------------
------------------------------------------------------------
-LLGKN-L----FSG--EIPA-QVG-ILT-------------------------------
------------------------------------------------------------
------------------------------------------------------------
------------------------------------------------------------
------------------------------------------------------------
------------------------------------------------------------
------------------------------------------------------------
------------------------------------------------------------
-------------------------------------------HLQHL-DLSF-------
-------------------------------------------N---HLSGTP-------
---------PSA------L------------------------FDL--------------
------------P-NIS-----YL------------------------------------
--------N-------------LASN--MLSGS-L-----------------P--EQI--
--TCG-S--K------LGFV---------------------------DISSN-KL-V-G-
---KLP--F------------C---LDN--------------------------------
------------------------------------------------------------
-----------------------TSD--K--R----AV---------------------K
CG------------------G-NCLSIE-------------------------G----HQ
Q-----------------HQS----------SYC-------------------K-----E
ANT---------------------------------------------------------
-------------------------R--KS-----GRK--I--------ALL--------
------------------------------------------------------------
------------------------------------------------------------
------------------------------------------------------------
------------------------------------------------------------
------------------------------------------------------------
-------------------IA----IVV--G-S--ILL--LM------------------
----------------------------IL---AFG------V----L------------
----FLS-----R-----------------------------------------------
-------------------R------------CFQ------------------R--KT--
-----------------------------L------ET-HIQ--QKAVQENPTTGVSPDI
LANAR--------FISEV------------------------------------------
------------------------------------------------------------
-MKL----------------------------GTQGSP---------VSRL---------
-------------------F--SSEEL--EEAT---------------------------
------------------------------------------------------------
------------------------------------------------------------
------------NNFDS-SMFMGESP-A-GKL----------------------------
------------------------------------------------------------
------------------------------------------------------------
------------------------------------------------------------
-----YK-------------------GR--L-E--------N--G-----------T--Y
V-AVRSL--------------------NLL-K-RYSI----------QNLKVR----LDF
FS----KL-HHPHLV---------------------------------------------
------------------------------------------------------------
------------------------------------------------------------
------------------------------------------------------------
------------------------------------------------------------
------------------------------------------------------------
------------------------------------------------------------
-----------------S------------------------------------------
LL---GHCIDGGVQDDP----------------FANKVFLVYEYVPNGNYR-MHL--S--
------------------------------------------------------------
------------------------------------------------------------
------------------------------------------------------------
-----------------------------------ESCPEKIL----------KWSD---
------------------------------------------------------------
------------------------------------------------------------
------------------------------------------------------------
------------------------------------------------------------
------------------------------------------------------------
--RLAILIDVAK--------------------------AVH-------------------
-------------------FLHT-G--VIP---GVY--N------NRLKTNNILLDE---
-----------------HRIAKLCD-YGM------------------S------------
------------------------------------------------------------
---------------------------------------------------II-------
-L-------------ED-------------------------------------------
------------------------------------------------------------
-----------N-----------------------------------EK-----------
-------LEAKG------------------------------G-----------------
------------------------------------------------------------
------------------------------------------------------------
------------------------------------------------------------
------------------------------------------------------------
------------------------------------------------------------
------------------------------------------------------------
------------------------------------------------------------
------------------------------------------------------------
------------------------------------------------------------
------------------------------------------------------------
------------------------------------------------------------
------------------------------------------------------------
------------------------------------------------------------
------------------------------------------------------------
------------------------------------------------------------
------------------------------------------------------------
---------------------------------------------G---LKS----SQR-
------------------------------------------------------------
-------------------------Q----------------------------------
------------------------------------------------------------
------------------------------------------------------------
-----------T----L-------------------------------ED--------DV
YN-F----------GFIL------------------------------------------
------------------------------------------------------------
-------LESLVG-P------IVSGKGET-------------F-----------------
------------------------------------------------------------
-------------------------LL----------------------------NEM--
-----------------A------------------------------------------
------------S------FGSQD-------------------G-------R--K-----
--------------------RIV-----------DPAV----------------------
------------------------------------------------------------
------------------------------------------------------------
------------------------------------------------------------
------------------------------------------------------------
-----------------------------------------------LM---TSS-Q-E-
---------SLS-I----------------------------------------------
------------------------------------------------------------
----------------------------------------------------IVSI----
-T---------RKCT------------------------------C--P-EPSS------
---R------PSFEDV--------------------------------------------
------------------------------------------------------------
------------------------------------------------------------
------------------------------------------------------------
---------L--------------------------WNLQY-------------------
------------------------------------------------------------
-------------------------------------------A------AQV-QATAD-
------------------------------------------------------------
------------------------------------------------------------
------------------------------------------------------------
------------------------------------------------------------
------------------------------------------------------------
------------------------------------------------------------
------------------------------------------------------------
------------------------------------------------------------
------------------------------------------------------------
------------------------------------------------------------
------------------------------------------------------------
------------------------------------------------------------
------------------------------------------------------------
------------------------------------------------------------
-------------------------------ADQKSDSTS--------------------
------------------------------------------------------------
------------------------------------------------------------
------------------------------------------------------------
------------------------------------------------------------
------------------------------------------------------------
------------------------------------------------------------
------------------------------------------------------------
------------------------------------------------------------
------------------------------------------------------------
------------------------------------------------------------
------------------------------------------------------------
------------------------------------------------------------
------------------------------------------------------------
------------------------------------------------------------
------------------------------------------------------------
---------
>Gh_A05G2964
------------------------------------------------------------
------------------------------------------------------------
------------------------------------------------------------
------------------------------------------------------------
------------------------------------------------------------
------------------------------------------------------------
------------------------------------------------------------
------------------------------------------------------------
------------------------------------------------------------
------------------------------------------------------------
------------------------------------------------------------
------------------------------------------------------------
------------------------------------------------------------
------------------------------------------------------------
---------------------------------------------------MGYFYL---
---------LVLV----LFS------RS--------------------------------
------------------------------------------------------------
------------------------------------------------------------
------------------------------------------------------------
------------------------------------------------------------
---------C-------FFQTT--------------KGLQ--------------------
------------------------------------------------------------
----------------------AY------------QA----------------------
------------------------------------------------------------
------------------------------------------------------------
------------------------------------------------------------
------------------------------------------------------------
------------------------------------------------------------
------------------------------------------------------------
-------------------------------------QLFLQ----IR-----KHL----
------------------------------------------------------------
-------------------------EY----P--SQLQILDNYNGSLC----D-L--AA-
------------------------TAHMMIS-C---------------------------
------------------------------------------------------------
------------------------------------------------------------
------------------------------------------------------------
------------------------------------------------------------
------------------------------------------------------------
------------------------------------------------------------
------------------------------------------------------------
------------------------------------------------------------
------------------------------------------------------------
------------------------------------------------------------
----------------------------------------------------Q-DNFVTE
LKIRG--------------------D--------------K-------------------
------------------------------------------------------------
------------------------------------------------------------
------------------------------------------------------------
-------------------------------------------LANVSGFNGYAIHNKTL
SET-----------FSINSL----------------------------------------
------------------------------------------------------------
------------------------------------------------------------
------------------------------------------------------------
------------------------------------------------------------
------------------------------------------------------------
------------------------------------------------------------
------------------------------------------------------------
------------------------------------------------------------
------------------------------------------------------------
------------------------------------------------------------
------------------------------------------------------------
------------------------------------------------------------
------------------------------------------------------------
------------------------------------------------------------
---------------------------VT-----TLARLT-------------------S
-----LRVL--------------------S--LVSLGI-WG-------------------
------------------------------------------------------------
------------------------------------------------------------
------------------------------------------------------------
------------------------------------------------------------
------------------------------------------------------------
------------------------------------------------------------
------------------------------------------------------------
------------------------------------------------------------
------------------------------------------------------------
-------------------------------------PLP----DK----I----H----
-RL---------------------------------------------------------
--------Y-SL------------------------ELL--------------------D
LSSN--------------------------------------------------------
------------------------------------------------------------
------------------------------------------------------------
------------------------------------------------------------
------------------------------------------------------------
------------------------------------------------------------
------------------------------------------------------------
------------------------------------------------------------
------------------------------------------------------------
------------------------------------------------------------
------------------------------------------------------------
------------------------------------------------------------
------------------------------------------------------------
------------------------------------------------------------
------------------------------------------------------------
------------------------------------------------------------
------------------------------------------------------------
------------------------------------------------------------
------------------------------------------------------------
------------------------------------------------------------
------------------------------------------------------------
------------------------------------------------------------
------------------------------------------------------------
--------------------------FM-F-----------------------GCI--PP
QI-------S---------------R--M------------------------V------
----------------------------KLQTL-------------------TLD-GN-Y
FN----------------------------------------------------------
------------------------------------------------------------
----D-------------------------------------------------------
----------TIP---DTL-----------------------------------------
------------------------------------------------------------
------------------------------------------------------------
---------------------------------------DSLSNLSVLS-----------
------------------------------------------------------------
------------------------------------------------------------
------------------------------------------------------------
------------------------------------------------------------
------------------------------------------------------------
------------------------------------------------------------
------------------------------------------------------------
--------------------------------------------LRGNHLK-GQFPSSI-
--------CRISSLT---------------------DIA--LC---HNKLSG--ELP---
------------------------------------------------------------
------------------------------------------------------------
------------------------------------------------------------
-----------------------------------DFSSL--------------------
------------------------T--RLR-VL---------------------------
------------------------------------------------------------
------------------------------------------------------------
-DVREN-Q----FDS--QLP---VM-PRG----------------------------LVT
A-----------------------------------------------------------
------------------------------------------------------------
------------------------------------------------------------
------------------------------------------------------------
------------------------------------------------------------
------------------------------------------------------------
------------------------------------------------------------
-------------------------------------------------LLGK-------
-------------------------------------------N---LFSGEI-------
---------PAQ------V------------------------GIL--------------
------------T-HLQ-----HL------------------------------------
--------D-------------LSFN--HLSGT-P-----------------P--FAL--
--F-D-L--P----N-ISYL---------------------------NLASN-ML-S-G-
---SLP-EQ------------I---TCG--------------------------------
------------------------------------------------------------
-----------------------SKL--G--F----VD---------------------I
SS-----NK-------------LV-----------------------------G------
K---L--------------------------PFC-------------------L-----D
-NT-------------------------------SDKRAVKCGGNCLSIEGHQQ------
HQSSYCKEA--N--TR---------T--SG-----RKI--A--------LLI--------
------------------------------------------------------------
------------------------------------------------------------
------------------------------------------------------------
------------------------------------------------------------
------------------------------------------------------------
-------------------------AIV--V-G--SIL--LL------------------
----------------M-----------IL---AFG------V----L------------
----FLS-----R-----------------------------------------------
-------------------R------------CFQ-------------------------
-----------------------------R------KT---L---------E------TH
IQ-QK----------AVQ------ENPTTGVSPD--ILANARFISEVMKLGTQGSP----
------------------------------------------------------------
-------------------------------------V---------S-RL---------
-------------------F--SSEEL--EEAT---------------------------
------------------------------------------------------------
------------------------------------------------------------
------------NNFDS-SMFMGESP-A-GKL----------------------------
------------------------------------------------------------
------------------------------------------------------------
------------------------------------------------------------
-----YK-------------------GR--L----------EN-G-----------T--Y
V-AIRSL--------------------NLL-K-RYSI----------QNLKVR----LDF
FS----KL-HHPHLV---------------------------------------------
------------------------------------------------------------
------------------------------------------------------------
------------------------------------------------------------
------------------------------------------------------------
------------------------------------------------------------
------------------------------------------------------------
-----------------S------------------------------------------
LL---GHCIDGGVQDDP----------------FPNKVFLVYEYVPNGNYS-MHL--S--
------------------------------------------------------------
------------------------------------------------------------
------------------------------------------------------------
-------------------------ESCP------E----KIL----------KWSD---
------------------------------------------------------------
------------------------------------------------------------
------------------------------------------------------------
------------------------------------------------------------
------------------------------------------------------------
--RLAILIDVAK--------------------------AVH-------------------
-------------------FLHT-G--VIP---GVY--N------NRLKTNNILLDE---
-----------------HRIAKLCD-YGM------------------S------------
------------------------------------------------------------
---------------------------------------------------II-------
-L----------------------------------------------------------
------------------------------------------------------------
-------E---D--N-----E-KL-----------------------EA-----------
-------K--GG------------------------------G-----------------
-------------------------L----------------------------------
------------------------------------------------------------
------------------------------------------------------------
------------------------------------------------------------
------------------------------------------------------------
------------------------------------------------------------
------------------------------------------------------------
------------------------------------------------------------
------------------------------------------------------------
------------------------------------------------------------
------------------------------------------------------------
------------------------------------------------------------
------------------------------------------------------------
------------------------------------------------------------
------------------------------------------------------------
------------------------------------------------------K---S-
--------------------------------------------------------SQR-
------------------------------------------------------------
-------------------------Q----------------------------------
------------------------------------------------------------
------------------------------------------------------------
-----------T----L-------------------------------ED--------DV
YN-F----------GFIL------------------------------------------
------------------------------------------------------------
-------LESLVG-P------IVSGKGET-------------F-----------------
------------------------------------------------------------
-------------------------LL----------------------------N----
------------------------------EM----AS-F--------------------
------------G---------SQ-------------------D-------G--R-----
K-------------------RIV-----------DPAV------L-MT------------
------------------------------------------------------------
------------------------------------------------------------
------------------------------------------------------------
------------------------------------------------------------
-----------------------------------------------S------S-Q-E-
---------SLS-I----------------------------------------------
------------------------------------------------------------
----------------------------------------------------IVSI----
-T---------RKCT------------------------------C--P-EPSS------
---R------PSFEDV--------------------------------------------
------------------------------------------------------------
------------------------------------------------------------
------------------------------------------------------------
---------L--------------------------WNLQY-------------------
------------------------------------------------------------
-------------------------------------------A----------------
------------------------------------------------------------
------------------------------------------------------------
------------------------------------------------------------
------------------------------------------------------------
------------------------------------------------------------
------------------------------------------------------------
------------------------------------------------------------
------------------------------------------------------------
------------------------------------------------------------
------------------------------------------------------------
------------------------------------------------------------
------------------------------------------------------------
------------------------------------------------------------
------------------------------------------------------------
-------------------------------AQVQATADA-DQ-------KSDSTS----
------------------------------------------------------------
------------------------------------------------------------
------------------------------------------------------------
------------------------------------------------------------
------------------------------------------------------------
------------------------------------------------------------
------------------------------------------------------------
------------------------------------------------------------
------------------------------------------------------------
------------------------------------------------------------
------------------------------------------------------------
------------------------------------------------------------
------------------------------------------------------------
------------------------------------------------------------
------------------------------------------------------------
---------
>Gorai.012G088400.1 pacid=26828759 transcript=Gorai.012G088400.1 locus=Gorai.012G088400 ID=Gorai.012G088400.1.v2.1 annot-version=v2.1
------------------------------------------------------------
------------------------------------------------------------
------------------------------------------------------------
------------------------------------------------------------
------------------------------------------------------------
------------------------------------------------------------
------------------------------------------------------------
------------------------------------------------------------
------------------------------------------------------------
------------------------------------------------------------
------------------------------------------------------------
------------------------------------------------------------
------------------------------------------------------------
------------------------------------------------------------
------------------------------------------------------------
---------MGYF-----------------------------------------------
------------------------------------------------------------
------------------------------------------------------------
------------------------------------------------------------
------------------------------------------------------------
------------------------------------YLLV--------------------
------------------------------------------------------------
------------------------------------------------------------
------------------------------------------------------------
------------------------------------------------------------
------------------------------------------------------------
------------------------------------------------------------
------------------------------------------------------------
------------------------------------------------------------
-------------------------------------LVLFSRSCFFQTTKGLQAY----
-----------Q--TQLFLQIRKHLE----Y-----------------------------
-------------------------------P--SQLQVLDNYSGSLC----------D-
-----L---A--------------ATAHMMISC---------------------------
------------------------------------------------------------
------------------------------------------------------------
------------------------------------------------------------
------------------------------------------------------------
------------------------------------------------------------
------------------------------------------------------------
------------------------------------------------------------
------------------------------------------------------------
------------------------------------------------------------
------------------------------------------------------------
----------------------------------------------------Q-DNFVTE
LKIRG-----------------------------------DKLAN---------------
------------------------------------------------------------
------------------------------------------------------------
------------------------------------------------------------
-------------------------------------------VSGFNGY-------AIH
NKT-------------LSET-F--------------------------------------
------------------------------------------------------------
------------------------------------------------------------
------------------------------------------------------------
------------------------------------------------------------
------------------------------------------------------------
------------------------------------------------------------
------------------------------------------------------------
------------------------------------------------------------
------------------------------------------------------------
------------------------------------------------------------
------------------------------------------------------------
------------------------------------------------------------
------------------------------------------------------------
----------------------------------------------------------SI
NSLVTTLTRLT------------------------------------------------S
-----LRVL--------------------S--LVSLGI-WG-------------------
------------------------------------------------------------
------------------------------------------------------------
------------------------------------------------------------
------------------------------------------------------------
------------------------------------------------------------
------------------------------------------------------------
------------------------------------------------------------
------------------------------------------------------------
------------------------------------------------------------
-------------------------------------PLP----DK----I----H----
-RL---------------------------------------------------------
--------Y-SL------------------------ELL--------------------D
LSSN--------------------------------------------------------
------------------------------------------------------------
------------------------------------------------------------
------------------------------------------------------------
------------------------------------------------------------
------------------------------------------------------------
------------------------------------------------------------
------------------------------------------------------------
------------------------------------------------------------
------------------------------------------------------------
------------------------------------------------------------
------------------------------------------------------------
------------------------------------------------------------
------------------------------------------------------------
------------------------------------------------------------
------------------------------------------------------------
------------------------------------------------------------
------------------------------------------------------------
------------------------------------------------------------
------------------------------------------------------------
------------------------------------------------------------
------------------------------------------------------------
------------------------------------------------------------
--------------------------FM-F-----------------------GSI--PP
QI-------S---------------R--M------------------------V------
----------------------------KLQTL-------------------TLD-GN-Y
FN----------------------------------------------------------
------------------------------------------------------------
----D-------------------------------------------------------
----------TIP---DTL-----------------------------------------
------------------------------------------------------------
------------------------------------------------------------
---------------------------------------DSLSNLSVLS-----------
------------------------------------------------------------
------------------------------------------------------------
------------------------------------------------------------
------------------------------------------------------------
------------------------------------------------------------
------------------------------------------------------------
------------------------------------------------------------
--------------------------------------------LRGNHLK-GQFPSSI-
--------CRISSLT---------------------DIA--LC---HNKLSG--ELP---
------------------------------------------------------------
------------------------------------------------------DFSSLT
RL---RVL---------------------------------DVR-ENQFDSQ--------
-------LPV--------------------------------------------------
------------------------MPRGLV-TA---------------------------
------------------------------------------------------------
------------------------------------------------------------
-LLGKN-L----FSG--EIPA-QVG-ILT-------------------------------
------------------------------------------------------------
------------------------------------------------------------
------------------------------------------------------------
------------------------------------------------------------
------------------------------------------------------------
------------------------------------------------------------
------------------------------------------------------------
-------------------------------------------HLQHL-DLSF-------
-------------------------------------------N---HLSGTP-------
---------PSA------L------------------------FDL--------------
------------P-NIS-----YL------------------------------------
--------N-------------LASN--MLSGS-L-----------------P--EQI--
--TCG-S--K------LGFV---------------------------NISSN-KL-V-G-
---KLP--S------------C---LDN--------------------------------
------------------------------------------------------------
-----------------------TSD--K--R----AV----K----------------F
GG--------------------NCLSIE-------------------------G----HQ
Q-----------------HQS----------SYC-------------------K-----E
ANT---------------------------------------------------------
-------------------------R--KT-----GRK--I--------ALL--------
------------------------------------------------------------
------------------------------------------------------------
------------------------------------------------------------
------------------------------------------------------------
------------------------------------------------------------
-------------------IA----IIV--G-S--ILL-LVI------------------
----------------L-----------AF---GV-------L----F------------
----LSR-----R-----------------------------------------------
-------------------C------------FER------------------K--TL--
-----------------------------E------TQ-IRQ----------------KA
VQENP--------TTGVS------------------------------------------
------------------------------------------------------------
-PDI---------LANARFISEVMKLGTQGS-P--------------VSRL---------
-------------------F--SLEEL--EEAT---------------------------
------------------------------------------------------------
------------------------------------------------------------
------------NNFDS-SMFMGESP-A-GKL----------------------------
------------------------------------------------------------
------------------------------------------------------------
------------------------------------------------------------
-----YK-------------------GR--L-E--------N--G-----------T--Y
V-AIRSL--------------------NLL-K-RYSI----------QNLKVR----LDF
FS----KL-HHPHLV---------------------------------------------
------------------------------------------------------------
------------------------------------------------------------
------------------------------------------------------------
------------------------------------------------------------
------------------------------------------------------------
------------------------------------------------------------
-----------------S------------------------------------------
LL---GHCIDGGVQDDP----------------FANKVFLVYEYVPNGNYR-MHL--S--
------------------------------------------------------------
------------------------------------------------------------
------------------------------------------------------------
-----------------------------------ESCPEKVL----------KWSD---
------------------------------------------------------------
------------------------------------------------------------
------------------------------------------------------------
------------------------------------------------------------
------------------------------------------------------------
--RLAILIDVAK--------------------------AVH-------------------
-------------------FLHT-G--VIP---GVH--N------NRLKTNNILLDE---
-----------------HRIAKLCD-YGM------------------S------------
------------------------------------------------------------
---------------------------------------------------II-------
-L----------------------------------------------------------
------------------------------------------------------------
-----------E-YN--------------------------------EK-----------
-------LEAKG------------------------------G-----------------
------------------------------------------------------------
------------------------------------------------------------
------------------------------------------------------------
------------------------------------------------------------
------------------------------------------------------------
------------------------------------------------------------
------------------------------------------------------------
------------------------------------------------------------
------------------------------------------------------------
------------------------------------------------------------
------------------------------------------------------------
------------------------------------------------------------
------------------------------------------------------------
------------------------------------------------------------
------------------------------------------------------------
------------------------------------------------------------
---------------------------------------------G---LKS----SQR-
------------------------------------------------------------
-------------------------Q----------------------------------
------------------------------------------------------------
------------------------------------------------------------
-----------T----L-------------------------------ED--------DV
YN-F----------GFIL------------------------------------------
------------------------------------------------------------
-------LESLVG-P------IVSGKGET-------------F-----------------
------------------------------------------------------------
-------------------------LL----------------------------NEM--
-----------------A------------------------------------------
------------S------FGSQD-------------------G-------R--K-----
--------------------RIV-----------DPAV----------------------
------------------------------------------------------------
------------------------------------------------------------
------------------------------------------------------------
------------------------------------------------------------
-----------------------------------------------LM---TSS-Q-E-
---------SLS-I----------------------------------------------
------------------------------------------------------------
----------------------------------------------------IVSV----
-T---------RKCT------------------------------C--P-EPSS------
---R------PSFEDV--------------------------------------------
------------------------------------------------------------
------------------------------------------------------------
------------------------------------------------------------
---------L--------------------------WNLQY-------------------
------------------------------------------------------------
-------------------------------------------A------AQV-QATAD-
------------------------------------------------------------
------------------------------------------------------------
------------------------------------------------------------
------------------------------------------------------------
------------------------------------------------------------
------------------------------------------------------------
------------------------------------------------------------
------------------------------------------------------------
------------------------------------------------------------
------------------------------------------------------------
------------------------------------------------------------
------------------------------------------------------------
------------------------------------------------------------
------------------------------------------------------------
-------------------------------ADQKSDSTS--------------------
------------------------------------------------------------
------------------------------------------------------------
------------------------------------------------------------
------------------------------------------------------------
------------------------------------------------------------
------------------------------------------------------------
------------------------------------------------------------
------------------------------------------------------------
------------------------------------------------------------
------------------------------------------------------------
------------------------------------------------------------
------------------------------------------------------------
------------------------------------------------------------
------------------------------------------------------------
------------------------------------------------------------
---------
>gnl|CHGC|GOBAR_DD01474 [gene=GOBAR_DD01474] [protein=hypothetical protein]
------------------------------------------------------------
------------------------------------------------------------
------------------------------------------------------------
------------------------------------------------------------
------------------------------------------------------------
------------------------------------------------------------
------------------------------------------------------------
------------------------------------------------------------
------------------------------------------------------------
------------------------------------------------------------
------------------------------------------------------------
------------------------------------------------------------
------------------------------------------------------------
------------------------------------------------------------
------------------------------------------------------------
---------MGYF-----------------------------------------------
------------------------------------------------------------
------------------------------------------------------------
------------------------------------------------------------
------------------------------------------------------------
------------------------------------YLLV--------------------
------------------------------------------------------------
------------------------------------------------------------
------------------------------------------------------------
------------------------------------------------------------
------------------------------------------------------------
------------------------------------------------------------
------------------------------------------------------------
------------------------------------------------------------
-------------------------------------LVLFSRSCFFQTTKGLQAY----
-----------Q--AQLFLQIRKHLE----Y-----------------------------
-------------------------------P--SQLQVLDNYSGSLC----------D-
-----L---A--------------ATAHMMISC---------------------------
------------------------------------------------------------
------------------------------------------------------------
------------------------------------------------------------
------------------------------------------------------------
------------------------------------------------------------
------------------------------------------------------------
------------------------------------------------------------
------------------------------------------------------------
------------------------------------------------------------
------------------------------------------------------------
----------------------------------------------------Q-DNFVTE
LKIRG-----------------------------------DKLAN---------------
------------------------------------------------------------
------------------------------------------------------------
------------------------------------------------------------
-------------------------------------------VSGFNGY-------AIH
NKT-------------LSET-F--------------------------------------
------------------------------------------------------------
------------------------------------------------------------
------------------------------------------------------------
------------------------------------------------------------
------------------------------------------------------------
------------------------------------------------------------
------------------------------------------------------------
------------------------------------------------------------
------------------------------------------------------------
------------------------------------------------------------
------------------------------------------------------------
------------------------------------------------------------
------------------------------------------------------------
----------------------------------------------------------SI
NSLVTTLTRLT------------------------------------------------S
-----LRVL--------------------S--LVSLGI-WG-------------------
------------------------------------------------------------
------------------------------------------------------------
------------------------------------------------------------
------------------------------------------------------------
------------------------------------------------------------
------------------------------------------------------------
------------------------------------------------------------
------------------------------------------------------------
------------------------------------------------------------
-------------------------------------PLP----DK----I----H----
-RL---------------------------------------------------------
--------Y-SL------------------------ELL--------------------D
LSSN--------------------------------------------------------
------------------------------------------------------------
------------------------------------------------------------
------------------------------------------------------------
------------------------------------------------------------
------------------------------------------------------------
------------------------------------------------------------
------------------------------------------------------------
------------------------------------------------------------
------------------------------------------------------------
------------------------------------------------------------
------------------------------------------------------------
------------------------------------------------------------
------------------------------------------------------------
------------------------------------------------------------
------------------------------------------------------------
------------------------------------------------------------
------------------------------------------------------------
------------------------------------------------------------
------------------------------------------------------------
------------------------------------------------------------
------------------------------------------------------------
------------------------------------------------------------
--------------------------FM-F-----------------------GSI--PP
QI-------S---------------R--M------------------------V------
----------------------------KLQTL-------------------TLD-GN-Y
FN----------------------------------------------------------
------------------------------------------------------------
----D-------------------------------------------------------
----------TIP---DTL-----------------------------------------
------------------------------------------------------------
------------------------------------------------------------
---------------------------------------DSLSNLSVLS-----------
------------------------------------------------------------
------------------------------------------------------------
------------------------------------------------------------
------------------------------------------------------------
------------------------------------------------------------
------------------------------------------------------------
------------------------------------------------------------
--------------------------------------------LRGNHLK-GQFPSSI-
--------CRISSLT---------------------DIA--LC---HNKLSG--ELP---
------------------------------------------------------------
------------------------------------------------------DFSSLT
RL---RVL---------------------------------DVR-ENQFDSQ--------
-------LPV--------------------------------------------------
------------------------MPRGLV-TA---------------------------
------------------------------------------------------------
------------------------------------------------------------
-LLGKN-L----FSG--EIPA-QVG-ILT-------------------------------
------------------------------------------------------------
------------------------------------------------------------
------------------------------------------------------------
------------------------------------------------------------
------------------------------------------------------------
------------------------------------------------------------
------------------------------------------------------------
-------------------------------------------HLQHL-DLSF-------
-------------------------------------------N---HLSGTP-------
---------ASA------L------------------------FDL--------------
------------P-NIS-----YL------------------------------------
--------N-------------LASN--MLSGS-L-----------------P--EQI--
--TCG-S--K------LGFV---------------------------DISSN-KL-V-G-
---KLP--S------------C---LDN--------------------------------
------------------------------------------------------------
-----------------------TSD--K--R----AV----K----------------F
GG--------------------NCLSIE-------------------------G----HQ
Q-----------------HQS----------SYC-------------------K-----E
ANT---------------------------------------------------------
-------------------------R--KT-----GRK--I--------ALL--------
------------------------------------------------------------
------------------------------------------------------------
------------------------------------------------------------
------------------------------------------------------------
------------------------------------------------------------
-------------------IA----IIV--G-S--ILL-LVI------------------
----------------L-----------AF---GV-------L----F------------
----LSR-----R-----------------------------------------------
-------------------C------------FER------------------K--TL--
-----------------------------E------TQ-IRK----------------KA
VQENP--------TTGVS------------------------------------------
------------------------------------------------------------
-PDI---------LANARFISEVMKLGTQGS-P--------------VSRL---------
-------------------F--SLEEL--EEAT---------------------------
------------------------------------------------------------
------------------------------------------------------------
------------NNFDS-SMFMGESP-A-GKL----------------------------
------------------------------------------------------------
------------------------------------------------------------
------------------------------------------------------------
-----YK-------------------GR--L-E--------N--G-----------T--Y
V-AIRSL--------------------NLL-K-RYSI----------QNLKVR----LDF
FS----KL-HHPHLV---------------------------------------------
------------------------------------------------------------
------------------------------------------------------------
------------------------------------------------------------
------------------------------------------------------------
------------------------------------------------------------
------------------------------------------------------------
-----------------S------------------------------------------
LL---GHCIDGGVQDDP----------------FANKVFLVYEYVPNGNYR-MHL--S--
------------------------------------------------------------
------------------------------------------------------------
------------------------------------------------------------
-----------------------------------ESCPEKVL----------KWSD---
------------------------------------------------------------
------------------------------------------------------------
------------------------------------------------------------
------------------------------------------------------------
------------------------------------------------------------
--RLAILIDVAK--------------------------AVH-------------------
-------------------FLHT-G--VIP---GVY--N------NRLKTNNILLDE---
-----------------DRIAKLCD-YGM------------------S------------
------------------------------------------------------------
---------------------------------------------------II-------
-L----------------------------------------------------------
------------------------------------------------------------
-----------E-YN--------------------------------EK-----------
-------LEAKG------------------------------G-----------------
------------------------------------------------------------
------------------------------------------------------------
------------------------------------------------------------
------------------------------------------------------------
------------------------------------------------------------
------------------------------------------------------------
------------------------------------------------------------
------------------------------------------------------------
------------------------------------------------------------
------------------------------------------------------------
------------------------------------------------------------
------------------------------------------------------------
------------------------------------------------------------
------------------------------------------------------------
------------------------------------------------------------
------------------------------------------------------------
---------------------------------------------G---LKS----SQR-
------------------------------------------------------------
-------------------------Q----------------------------------
------------------------------------------------------------
------------------------------------------------------------
-----------T----L-------------------------------ED--------DV
YN-F----------GFIL------------------------------------------
------------------------------------------------------------
-------LESLVG-P------IVSGKGET-------------F-----------------
------------------------------------------------------------
-------------------------LL----------------------------NEM--
-----------------A------------------------------------------
------------S------FGSQD-------------------G-------R--K-----
--------------------RIV-----------DPAV----------------------
------------------------------------------------------------
------------------------------------------------------------
------------------------------------------------------------
------------------------------------------------------------
-----------------------------------------------LM---TSS-Q-E-
---------SLS-I----------------------------------------------
------------------------------------------------------------
----------------------------------------------------IVSV----
-T---------RKCT------------------------------C--P-EPSS------
---R------PSFEDV--------------------------------------------
------------------------------------------------------------
------------------------------------------------------------
------------------------------------------------------------
---------L--------------------------WNLQY-------------------
------------------------------------------------------------
-------------------------------------------A------AQV-QATAD-
------------------------------------------------------------
------------------------------------------------------------
------------------------------------------------------------
------------------------------------------------------------
------------------------------------------------------------
------------------------------------------------------------
------------------------------------------------------------
------------------------------------------------------------
------------------------------------------------------------
------------------------------------------------------------
------------------------------------------------------------
------------------------------------------------------------
------------------------------------------------------------
------------------------------------------------------------
-------------------------------ADQKSDSTS--------------------
------------------------------------------------------------
------------------------------------------------------------
------------------------------------------------------------
------------------------------------------------------------
------------------------------------------------------------
------------------------------------------------------------
------------------------------------------------------------
------------------------------------------------------------
------------------------------------------------------------
------------------------------------------------------------
------------------------------------------------------------
------------------------------------------------------------
------------------------------------------------------------
------------------------------------------------------------
------------------------------------------------------------
---------
>Gh_D04G0754
------------------------------------------------------------
------------------------------------------------------------
------------------------------------------------------------
------------------------------------------------------------
------------------------------------------------------------
------------------------------------------------------------
------------------------------------------------------------
------------------------------------------------------------
------------------------------------------------------------
------------------------------------------------------------
------------------------------------------------------------
------------------------------------------------------------
------------------------------------------------------------
------------------------------------------------------------
---------------------------------------------------MGYFYL---
---------LVLV----LFS------RS--------------------------------
------------------------------------------------------------
------------------------------------------------------------
------------------------------------------------------------
------------------------------------------------------------
---------C-------FFQTT--------------KGLQ--------------------
------------------------------------------------------------
----------------------AY------------QT----------------------
------------------------------------------------------------
------------------------------------------------------------
------------------------------------------------------------
------------------------------------------------------------
------------------------------------------------------------
------------------------------------------------------------
-------------------------------------QLFLQ----IR-----KHL----
------------------------------------------------------------
-------------------------EY----P--SQLQVLDNYSGSLC----D-L--AA-
------------------------TAHMMIS-C---------------------------
------------------------------------------------------------
------------------------------------------------------------
------------------------------------------------------------
------------------------------------------------------------
------------------------------------------------------------
------------------------------------------------------------
------------------------------------------------------------
------------------------------------------------------------
------------------------------------------------------------
------------------------------------------------------QDNFV-
TELK-----------------------------------------------------IRG
DKLAN--------------------V--------------SGFNG---------------
------------------------------------------------------------
------------------------------------------------------------
------------------------------------------------------------
---------------------------------------------------------YAI
HNK------------TLSET-F--------------------------------------
------------------------------------------------------------
------------------------------------------------------------
------------------------------------------------------------
------------------------------------------------------------
------------------------------------------------------------
------------------------------------------------------------
------------------------------------------------------------
------------------------------------------------------------
------------------------------------------------------------
------------------------------------------------------------
------------------------------------------------------------
------------------------------------------------------------
------------------------------------------------------------
------------------------------------------------------------
------SINSL----------------VT-----TLTRLT-------------------S
-----LRVL--------------------S--LVSLGI-WG-------------------
------------------------------------------------------------
------------------------------------------------------------
------------------------------------------------------------
------------------------------------------------------------
------------------------------------------------------------
------------------------------------------------------------
------------------------------------------------------------
------------------------------------------------------------
------------------------------------------------------------
-------------------------------------PLP----DK----I----H----
-RL---------------------------------------------------------
--------Y-SL------------------------ELL--------------------D
LSSN--------------------------------------------------------
------------------------------------------------------------
------------------------------------------------------------
------------------------------------------------------------
------------------------------------------------------------
------------------------------------------------------------
------------------------------------------------------------
------------------------------------------------------------
------------------------------------------------------------
------------------------------------------------------------
------------------------------------------------------------
------------------------------------------------------------
------------------------------------------------------------
------------------------------------------------------------
------------------------------------------------------------
------------------------------------------------------------
------------------------------------------------------------
------------------------------------------------------------
------------------------------------------------------------
------------------------------------------------------------
------------------------------------------------------------
------------------------------------------------------------
------------------------------------------------------------
--------------------------FM-F-----------------------GSI--PP
QI-------S---------------R--M------------------------V------
----------------------------KLQTL-------------------TLD-GN-Y
FN----------------------------------------------------------
------------------------------------------------------------
----D-------------------------------------------------------
----------TIP---DTL-----------------------------------------
------------------------------------------------------------
------------------------------------------------------------
---------------------------------------DSLSNLSVLS-----------
------------------------------------------------------------
------------------------------------------------------------
------------------------------------------------------------
------------------------------------------------------------
------------------------------------------------------------
------------------------------------------------------------
------------------------------------------------------------
--------------------------------------------LRGNHLK-GQFPSSI-
--------CRISSLT---------------------DIA--LC---HNKLSG--ELP---
------------------------------------------------------------
------------------------------------------------------DFSSLT
RL---RVL---------------------------------DVR-ENQFDSQ--------
-------LPV--------------------------------------------------
----------------------MPR--GLV-TA---------------------------
------------------------------------------------------------
------------------------------------------------------------
-LLGKN-L----FSG--EIP---AQ-VGI---------------------------LTHL
Q-----------------------------------------------------------
------------------------------------------------------------
------------------------------------------------------------
------------------------------------------------------------
------------------------------------------------------------
------------------------------------------------------------
------------------------------------------------------------
----------------------------------------------HL-DLSF-------
-------------------------------------------N---HLSGTP-------
---------PSA------L------------------------FDL--------------
------------P-NIS-----YL------------------------------------
--------N-------------LASN--MLSGS-L-----------------P-EQIT--
--C-G-I--K------LGFV---------------------------DISSN-KL-V-G-
---KLP--S------------C---LDN--------------------------------
------------------------------------------------------------
-----------------------TSD--K--R----AV----K----------------F
GG-----NC-----------LSIE-----------------------------G----HQ
Q---H-------------Q-S----------SYC-------------------K-----E
-AN---------------------------------------------------------
--------------TR---------K--TG-----RKI--A--------LLI--------
------------------------------------------------------------
------------------------------------------------------------
------------------------------------------------------------
------------------------------------------------------------
------------------------------------------------------------
-------------------------AII--V-G--SIL--LL------------------
----------------V-----------IL---AFG------V----L------------
----FLS-----R-----------------------------------------------
-------------------R------------CFE--------WKTLETQI--R---K--
-----------------------------K------AV---Q---ENPTTGV------SP
DI-LA----------NAR------FIS---------------------------------
------------------------------------------------------------
-EVM-------------KL--GTQ-----GS-P----V---------S-RL---------
-------------------F--SLEEL--EEAT---------------------------
------------------------------------------------------------
------------------------------------------------------------
------------NNFDS-SMFMGESP-A-GKL----------------------------
------------------------------------------------------------
------------------------------------------------------------
------------------------------------------------------------
-----YK-------------------GR--L----------EN-G-----------T--Y
V-AIRSL--------------------NLL-K-RYSI----------QNLKVR----LDF
FS----KL-HHPHLV---------------------------------------------
------------------------------------------------------------
------------------------------------------------------------
------------------------------------------------------------
------------------------------------------------------------
------------------------------------------------------------
------------------------------------------------------------
-----------------S------------------------------------------
LL---GHCIDGGVQDDP----------------FANKVFLVYEYVPNGNYR-MHL--S--
------------------------------------------------------------
------------------------------------------------------------
------------------------------------------------------------
-------------------------ESCP------E----KVL----------KWSD---
------------------------------------------------------------
------------------------------------------------------------
------------------------------------------------------------
------------------------------------------------------------
------------------------------------------------------------
--RLAILIDVAK--------------------------AVH-------------------
-------------------FLHT-G--VIP---GVY--N------NRLKTNNILLDE---
-----------------DRIAKLCD-YGM------------------S------------
------------------------------------------------------------
---------------------------------------------------II-------
-L----------------------------------------------------------
------------------------------------------------------------
-------E---Y--N-----E-KL-----------------------EA-----------
-------K--GG------------------------------G-----------------
-------------------------L----------------------------------
------------------------------------------------------------
------------------------------------------------------------
------------------------------------------------------------
------------------------------------------------------------
------------------------------------------------------------
------------------------------------------------------------
------------------------------------------------------------
------------------------------------------------------------
------------------------------------------------------------
------------------------------------------------------------
------------------------------------------------------------
------------------------------------------------------------
------------------------------------------------------------
------------------------------------------------------------
------------------------------------------------------K---S-
--------------------------------------------------------SQR-
------------------------------------------------------------
-------------------------Q----------------------------------
------------------------------------------------------------
------------------------------------------------------------
-----------T----L-------------------------------ED--------DV
YN-F----------GFIL------------------------------------------
------------------------------------------------------------
-------LESLVG-P------IVSGKGET-------------F-----------------
------------------------------------------------------------
-------------------------LL----------------------------NEM--
------------------------------AS-----F-G--------------------
------------S---------QD-------------------G-------R--K-----
--------------------RIV-----------DPAV------L-MT------------
------------------------------------------------------------
------------------------------------------------------------
------------------------------------------------------------
------------------------------------------------------------
-----------------------------------------------S------S-Q-E-
---------SLS-I----------------------------------------------
------------------------------------------------------------
----------------------------------------------------IVSV----
-T---------RKCT------------------------------C--P-EPSS------
---R------PSFEDV--------------------------------------------
------------------------------------------------------------
------------------------------------------------------------
------------------------------------------------------------
---------L--------------------------WNLQY-------------------
------------------------------------------------------------
-------------------------------------------A----------------
------------------------------------------------------------
------------------------------------------------------------
------------------------------------------------------------
------------------------------------------------------------
------------------------------------------------------------
------------------------------------------------------------
------------------------------------------------------------
------------------------------------------------------------
------------------------------------------------------------
------------------------------------------------------------
------------------------------------------------------------
------------------------------------------------------------
------------------------------------------------------------
------------------------------------------------------------
-------------------------------AQVQATADA-DQ-------KSDSTS----
------------------------------------------------------------
------------------------------------------------------------
------------------------------------------------------------
------------------------------------------------------------
------------------------------------------------------------
------------------------------------------------------------
------------------------------------------------------------
------------------------------------------------------------
------------------------------------------------------------
------------------------------------------------------------
------------------------------------------------------------
------------------------------------------------------------
------------------------------------------------------------
------------------------------------------------------------
------------------------------------------------------------
---------
>AT5G63410.1 | Symbols:  | Leucine-rich repeat protein kinase family protein | chr5:25395173-25397768 REVERSE LENGTH=680
------------------------------------------------------------
------------------------------------------------------------
------------------------------------------------------------
------------------------------------------------------------
------------------------------------------------------------
------------------------------------------------------------
------------------------------------------------------------
------------------------------------------------------------
------------------------------------------------------------
------------------------------------------------------------
------------------------------------------------------------
------------------------------------------------------------
------------------------------------------------------------
------------------------------------------------------------
------------------------------------------------------------
---------MGLF-----------------------------------------------
------------------------------------------------------------
------------------------------------------------------------
------------------------------------------------------------
------------------------------------------------------------
---------------KFIFLLS--LLWSFYSLGSSQLQAS--------------------
------------------------------------------------------------
------------------------------------QA----------------------
------------------------------------------------------------
------------------------------------------------------------
------------------------------------------------------------
------------------------------------------------------------
------------------------------------------------------------
------------------------------------------------------------
-------------------------------------QVLLQ----LK-----KHL----
------------------------------------------------------------
-------------------------EY----P--QQLESWYDHRTNFC------------
-----YLQATPSM-----------NI----T-C---------------------------
------------------------------------------------------------
------------------------------------------------------------
------------------------------------------------------------
------------------------------------------------------------
------------------------------------------------------------
------------------------------------------------------------
------------------------------------------------------------
------------------------------------------------------------
------------------------------------------------------------
------------------------------------------------------------
----------------------------------------------------F-SNSVSE
LNIFG-------------------------------------------------------
------------------------------------------------------------
------------------------------------------------------------
------------------------------------------------------------
---------------------------------------------------------DKS
SEK----------AKSFDGF----------------------------------------
------------------------------------------------------------
------------------------------------------------------------
------------------------------------------------------------
------------------------------------------------------------
------------------------------------------------------------
------------------------------------------------------------
------------------------------------------------------------
------------------------------------------------------------
------------------------------------------------------------
------------------------------------------------------------
------------------------------------------------------------
------------------------------------------------------------
------------------------------------------------------------
------------------------------------------------------------
-----------------------------------------------------------A
-----ISNV-----------------------TLSDGFSIE-------------------
------------------------------------------------------------
------------------------------------------------------------
------------------------------------------------------------
------------------------------------------------------------
------------------------------------------------------------
------------------------------------------------------------
------------------------------------------------------------
------------------------------------------------------------
------------------------------------------------------------
-------------------------------------SFV----TT----L----S----
-RL---------------------------------------------------------
--------K-SL------------------------RVL--------------------T
LASL--------------------------------------------------------
------------------------------------------------------------
------------------------------------------------------------
------------------------------------------------------------
------------------------------------------------------------
------------------------------------------------------------
------------------------------------------------------------
------------------------------------------------------------
------------------------------------------------------------
------------------------------------------------------------
------------------------------------------------------------
------------------------------------------------------------
------------------------------------------------------------
------------------------------------------------------------
------------------------------------------------------------
------------------------------------------------------------
------------------------------------------------------------
------------------------------------------------------------
------------------------------------------------------------
------------------------------------------------------------
------------------------------------------------------------
------------------------------------------------------------
------------------------------------------------------------
--------------------------GI-W-----------------------GRL--PE
KL-------H---------------R--L------------------------S------
----------------------------SLEYL-------------------DLS-NN-F
LF----------------------------------------------------------
------------------------------------------------------------
----G-------------------------------------------------------
----------SVP---PKL-----------------------------------------
------------------------------------------------------------
------------------------------------------------------------
---------------------------------------STMVKLETFR-----------
------------------------------------------------------------
------------------------------------------------------------
------------------------------------------------------------
------------------------------------------------------------
------------------------------------------------------------
------------------------------------------------------------
------------------------------------------------------------
--------------------------------------------FDHNFFN-GTLPSWF-
------------------------------------------------------------
------------------------------------------------------------
------------------------------------------------------------
---------------------------------------------DSYW-----------
------------------------------------------------------------
---------------------------YLK-VL---------------------------
------------------------------------------------------------
------------------------------------------------------------
------------------------------------------------------------
------------------------------------------------------------
------------------------------------------------------------
------------------------------------------------------------
------------------------------------------------------------
------------------------------------------------------------
------------------------------------------------------------
------------------------------------------------------------
-------------------------------------------------SFKS-------
-------------------------------------------N---KLSGEL-------
---------HSS------L------------------------LSL--------------
------------S-TIE-----YI------------------------------------
--------D-------------LRAN--SLSGS-L-----------------P--DDL--
----K-CGSK------LWFI---------------------------DISDN-KL-T-G-
---KLP-RC------------L---SSK--------------------------------
------------------------------------------------------------
-----------------------QDI--A-------LR---------------------F
NG-----NC-------------LSLEKQ-------------------------Q------
------------------HPE----------SFC-------------------V-----K
EVR---------------------------------------------------------
----AAAKA--EAKAEAEAANESGKRKWKK-----GAL--I--------GLI--------
------------------------------------------------------------
------------------------------------------------------------
------------------------------------------------------------
------------------------------------------------------------
------------------------------------------------------------
-------------------VG----ISM--S-V--LVL--VC------------------
----------------------------CV---FI-------L----L------------
------------R-----------------------------------------------
-------------------R---------------------------------K--GV--
------------------------------------TK-KHVHHNTVQDNHPTTGFSSEI
LSNAR--------YISET------------------------------------------
------------------------------------------------------------
-SKF----------------------------GSEDLP---------VCRQ---------
-------------------F--SLEEI--VKAT---------------------------
------------------------------------------------------------
------------------------------------------------------------
------------KNFDK-TMILGESSLY-GTL----------------------------
------------------------------------------------------------
------------------------------------------------------------
------------------------------------------------------------
-----YK-------------------GN--L-E--------N--G-----------T--K
V-AIRCL--------------------PSS-----KK---Y----SIRNLKLR----LDL
LA----KL-RHPNLV---------------------------------------------
------------------------------------------------------------
------------------------------------------------------------
------------------------------------------------------------
------------------------------------------------------------
------------------------------------------------------------
------------------------------------------------------------
-----------------C------------------------------------------
LL---GHCIDCGGKDDY----------------SVEKVFLIYEYIPNGNFQ-SCL--S--
------------------------------------------------------------
------------------------------------------------------------
------------------------------------------------------------
-----------------------------------DNSSGKGM----------NWSE---
------------------------------------------------------------
------------------------------------------------------------
------------------------------------------------------------
------------------------------------------------------------
------------------------------------------------------------
--RLNVLTGVAK--------------------------AVH-------------------
-------------------FLHT-G--VIP---GFF--S------NRLKTNNVLLNQ---
-----------------HRFAKLSD-YGL-------------------------------
------------------------------------------------------------
---------------------------------------------------SI-------
-V----------------------------------------------------------
------------------------------------------------------------
-----------S-EA--------------------------------TR-----------
----------HN----TE------------------------------------------
-------------------------I----------------------------------
------------------------------------------------------------
------------------------------------------------------------
------------------------------------------------------------
------------------------------------------------------------
------------------------------------------------------------
------------------------------------------------------------
------------------------------------------------------------
------------------------------------------------------------
------------------------------------------------------------
------------------------------------------------------------
------------------------------------------------------------
------------------------------------------------------------
------------------------------------------------------------
------------------------------------------------------------
------------------------------------------------------A---K-
--------------------------------S----------W-------Q----MSR-
------------------------------------------------------------
-------------------------L----------------------------------
------------------------------------------------------------
------------------------------------------------------------
-----------E----D-----------------------------------------DV
YS-F----------GLIL------------------------------------------
------------------------------------------------------------
-------LQSIVG--------------PS-------------V-----------------
-----------------------------------------------------SAR----
-----------E-------------------------------------------EAF--
-----------------L------------RD---ELASL--------------------
-----------------------E-------------------S-------E--E---GR
R-------------------RMV-----------NPTV----------------------
------------------------------------------------------------
------------------------------------------------------------
------------------------------------------------------------
------------------------------------------------------------
-----------------------------------------------QA---TCR-N-G-
---------SLI-R----------------------------------------------
------------------------------------------------------------
----------------------------------------------------VITL----
-M---------NKCV------------------------------S--P-ESLS------
---R------PSFEDI--------------------------------------------
------------------------------------------------------------
------------------------------------------------------------
------------------------------------------------------------
---------L--------------------------WNLQY-------------------
------------------------------------------------------------
-------------------------------------------A----------------
------------------------------------------------------------
------------------------------------------------------------
------------------------------------------------------------
------------------------------------------------------------
------------------------------------------------------------
------------------------------------------------------------
------------------------------------------------------------
------------------------------------------------------------
------------------------------------------------------------
------------------------------------------------------------
------------------------------------------------------------
------------------------------------------------------------
------------------------------------------------------------
------------------------------------------------------------
-------------------------------SQLQAASDGDQC-----------------
------------------------------------------------------------
------------------------------------------------------------
------------------------------------------------------------
------------------------------------------------------------
------------------------------------------------------------
------------------------------------------------------------
------------------------------------------------------------
------------------------------------------------------------
------------------------------------------------------------
------------------------------------------------------------
------------------------------------------------------------
------------------------------------------------------------
------------------------------------------------------------
------------------------------------------------------------
------------------------------------------------------------
---------
>Gh_A07G0463
------------------------------------------------------------
------------------------------------------------------------
------------------------------------------------------------
------------------------------------------------------------
------------------------------------------------------------
------------------------------------------------------------
------------------------------------------------------------
------------------------------------------------------------
------------------------------------------------------------
------------------------------------------------------------
------------------------------------------------------------
------------------------------------------------------------
------------------------------------------------------------
------------------------------------------------------------
-------------------------------------------------------MEN--
---------HSLF-----------------------------------------------
------------------------------------------------------------
------------------------------------------------------------
------------------------------------------------------------
------------------------------------------------------------
---------FLLLWLPWSFFIL--------GDPQ--LLNS--------------------
------------------------------------------------------------
------------------------------------QT----------------------
------------------------------------------------------------
------------------------------------------------------------
------------------------------------------------------------
------------------------------------------------------------
------------------------------------------------------------
------------------------------------------------------------
-------------------------------------QALLQ----LK-----KHL----
------------------EYPKQLDI----------------------------------
------------------------------------------------------------
-----WYDRR--------------TM----F-C---------------------------
------------------------------------------------------------
------------------------------------------------------------
------------------------------------------------------------
------------------------------------------------------------
------------------------------------------------------------
------------------------------------------------------------
------------------------------------------------------------
------------------------------------------------------------
------------------------------------------------------------
------------------------------------------------------------
----------------------------------------------------F-LPPSSK
VNISC--------------------E----------------------------------
------------------------------------------------------------
------------------------------------------------------------
------------------------------------------------------------
-------------------------------------------FHSVTELKIMGDKPSIE
VTD-------------FHGFPI--------------------------------------
---------PNQTL----------------------------------------------
------------------------------------------------------------
------------------------------------------------------------
------------------------------------------------------------
------------------------------------------------------------
------------------------------------------------------------
------------------------------------------------------------
------------------------------------------------------------
------------------------------------------------------------
------------------------------------------------------------
------------------------------------------------------------
------------------------------------------------------------
------------------------------------------------------------
------------------------------------------------------SVSFSM
DSFVTTLTRLT------------------------------------------------S
-----LKVL--------------------S--LVSLGI-WG-------------------
------------------------------------------------------------
------------------------------------------------------------
------------------------------------------------------------
------------------------------------------------------------
------------------------------------------------------------
------------------------------------------------------------
------------------------------------------------------------
------------------------------------------------------------
------------------------------------------------------------
-------------------------------------PLP----NK----I----H----
-RL---------------------------------------------------------
--------S-SL------------------------ECL--------------------D
LSSN--------------------------------------------------------
------------------------------------------------------------
------------------------------------------------------------
------------------------------------------------------------
------------------------------------------------------------
------------------------------------------------------------
------------------------------------------------------------
------------------------------------------------------------
------------------------------------------------------------
------------------------------------------------------------
------------------------------------------------------------
------------------------------------------------------------
------------------------------------------------------------
------------------------------------------------------------
------------------------------------------------------------
------------------------------------------------------------
------------------------------------------------------------
------------------------------------------------------------
------------------------------------------------------------
------------------------------------------------------------
------------------------------------------------------------
------------------------------------------------------------
------------------------------------------------------------
--------------------------FL-F-----------------------GSI--PP
KV-------S---------------T--M------------------------V------
----------------------------KIQTL-------------------VLD-DN-F
FN----------------------------------------------------------
------------------------------------------------------------
------------------------------------------------------------
----------DTV---HVF-----------------------------------------
------------------------------------------------------------
------------------------------------------------------------
---------------------------------------DFTSNLTSLS-----------
------------------------------------------------------------
------------------------------------------------------------
------------------------------------------------------------
------------------------------------------------------------
------------------------------------------------------------
------------------------------------------------------------
------------------------------------------------------------
--------------------------------------------LKNNKLKQGPLDFT--
---------SLTHLK---------------------VLD--LS---GNRLYS--HLPT--
------------------------------------------------------------
------------------------------------------------------------
------------------------------------------------------------
-------IPK--------------------------------------------------
---------------------------GLI-MV---------------------------
------------------------------------------------------------
------------------------------------------------------------
-SLNRN-S----FNG--EIPT-QYT-LLT-------------------------------
------------------------------------------------------------
------------------------------------------------------------
------------------------------------------------------------
------------------------------------------------------------
------------------------------------------------------------
------------------------------------------------------------
------------------------------------------------------------
-------------------------------------------HLQHL-DISF-------
-------------------------------------------N---SLIRIP-------
---------PAS------L------------------------FSF--------------
------------P-NIS-----SL------------------------------------
--------N-------------LASN--MLSGS-L--------------------GYY--
----N-LTCG----NNLEFV---------------------------DISDN-RL-T-G-
---SLP--S---------------------------------------------------
------------------------------------------------------------
------------------------CL--NSESGNKVVN---------------------F
SG-----NC-------------LSIDHH-------------------------H----QH
P-----------------L------------SYC-------------------R-----D
EVH---------------------------------------------------------
----KDQST--Q--NA-------------------NGL--G--------VSI--------
------------------------------------------------------------
------------------------------------------------------------
------------------------------------------------------------
------------------------------------------------------------
------------------------------------------------------------
-------------------------SLI--V-G--IVV--II------------------
----------------V-----------LL---GIA------F----V------------
----IIC-----R-----------------------------------------------
-------------------H------------YCH------------------R--RI--
-----------------------------S------EQ-HLL--HKSVHENSATGFSSEI
LNNAR--------YISET------------------------------------------
------------------------------------------------------------
-TKL----------------------------GTQSLP---------PCRS---------
-------------------F--TLEEL--NQAT---------------------------
------------------------------------------------------------
------------------------------------------------------------
------------NNFDN-SAFLGEGS-Y-GKL----------------------------
------------------------------------------------------------
------------------------------------------------------------
------------------------------------------------------------
-----YK-------------------GR--L----------EG-G-----------S--Q
V-AIRCL------------------------P-TTKK---Y----WIRNLKLR----LDM
LA----KI-RHPHLV---------------------------------------------
------------------------------------------------------------
------------------------------------------------------------
------------------------------------------------------------
------------------------------------------------------------
------------------------------------------------------------
------------------------------------------------------------
-----------------A------------------------------------------
IL---GHCIEVKQDDGC-----------------VNRVFLVYEYIPNGNFR-SYL--S--
------------------------------------------------------------
------------------------------------------------------------
------------------------------------------------------------
-----------------------------------ENCVGEVL----------NWSE---
------------------------------------------------------------
------------------------------------------------------------
------------------------------------------------------------
------------------------------------------------------------
------------------------------------------------------------
--RLAVLIGVCK--------------------------AVQ-------------------
-------------------FLHT-G--VIP---GFF--H------NRLKTNNILLNE---
-----------------HRMAKLND-YGL-------------------------------
------------------------------------------------------------
---------------------------------------------------SI-------
-I----------------------------------------------------------
------------------------------------------------------------
-----------S-EE--------------------------------TN-----------
----------NN---CKR----------------------------------------Y-
-------------------------L----------------------------------
------------------------------------------------------------
------------------------------------------------------------
------------------------------------------------------------
------------------------------------------------------------
------------------------------------------------------------
------------------------------------------------------------
------------------------------------------------------------
------------------------------------------------------------
------------------------------------------------------------
------------------------------------------------------------
------------------------------------------------------------
------------------------------------------------------------
------------------------------------------------------------
------------------------------------------------------------
------------------------------------------------------V-----
-------------------------------------------FEQ---YICRQ--MTR-
------------------------------------------------------------
-------------------------L----------------------------------
------------------------------------------------------------
------------------------------------------------------------
-----------E----D-----------------------------------------DV
YS-F----------GLIL------------------------------------------
------------------------------------------------------------
-------LETMIG---------------P-------------------------------
------------------------------------------------------------
-----------S-------------LA----------------------------A----
------------------------------KK----------------------------
------------E------GTLRD-------------------E-LACLSKQ--E---GR
G-------------------RLM-----------NPVV----------------------
------------------------------------------------------------
------------------------------------------------------------
------------------------------------------------------------
------------------------------------------------------------
-----------------------------------------------SA---TAS-Q-E-
---------SIS-I----------------------------------------------
------------------------------------------------------------
----------------------------------------------------VISI----
-T---------NKCI------------------------------F--P-ELWS------
---R------PSFEDI--------------------------------------------
------------------------------------------------------------
------------------------------------------------------------
------------------------------------------------------------
---------L--------------------------WNLQY-------------------
------------------------------------------------------------
-------------------------------------------A-------------AQ-
------------------------------------------------------------
------------------------------------------------------------
------------------------------------------------------------
------------------------------------------------------------
------------------------------------------------------------
------------------------------------------------------------
------------------------------------------------------------
------------------------------------------------------------
------------------------------------------------------------
------------------------------------------------------------
------------------------------------------------------------
------------------------------------------------------------
------------------------------------------------------------
------------------------------------------------------------
-------------------------------VQDQIVNKD--------------------
------------------------------------------------------------
------------------------------------------------------------
------------------------------------------------------------
------------------------------------------------------------
------------------------------------------------------------
------------------------------------------------------------
------------------------------------------------------------
------------------------------------------------------------
------------------------------------------------------------
------------------------------------------------------------
------------------------------------------------------------
------------------------------------------------------------
------------------------------------------------------------
------------------------------------------------------------
------------------------------------------------------------
---------
>evm.model.Ga07G0618 gene=EVM_prediction_Ga07G0618
------------------------------------------------------------
------------------------------------------------------------
------------------------------------------------------------
------------------------------------------------------------
------------------------------------------------------------
------------------------------------------------------------
------------------------------------------------------------
------------------------------------------------------------
------------------------------------------------------------
------------------------------------------------------------
------------------------------------------------------------
------------------------------------------------------------
------------------------------------------------------------
------------------------------------------------------------
-------------------------------------------------------MEN--
---------HSLF-----------------------------------------------
------------------------------------------------------------
------------------------------------------------------------
------------------------------------------------------------
------------------------------------------------------------
---------FILLWLPWSFFIL--------GDPQ--LLNS--------------------
------------------------------------------------------------
------------------------------------QT----------------------
------------------------------------------------------------
------------------------------------------------------------
------------------------------------------------------------
------------------------------------------------------------
------------------------------------------------------------
------------------------------------------------------------
-------------------------------------QALLQ----LK-----KHL----
------------------EYPKQLDI----------------------------------
------------------------------------------------------------
-----WYDRR--------------TM----F-C---------------------------
------------------------------------------------------------
------------------------------------------------------------
------------------------------------------------------------
------------------------------------------------------------
------------------------------------------------------------
------------------------------------------------------------
------------------------------------------------------------
------------------------------------------------------------
------------------------------------------------------------
------------------------------------------------------------
----------------------------------------------------F-LPPSSK
VNISC--------------------E----------------------------------
------------------------------------------------------------
------------------------------------------------------------
------------------------------------------------------------
-------------------------------------------FHSVTELKIMGDKPSIE
VTD-------------FHGFPI--------------------------------------
------------------------------------------------------------
------------------------------------------------------------
------------------------------------------------------------
------------------------------------------------------------
------------------------------------------------------------
------------------------------------------------------------
------------------------------------------------------------
------------------------------------------------------------
------------------------------------------------------------
------------------------------------------------------------
------------------------------------------------------------
------------------------------------------------------------
------------------------------------------------------------
------------------------------------------------------PNQTLS
VSFSMDSFVTT------------------------LTRLT-------------------S
-----LKVL--------------------S--LVSLGI-WG-------------------
------------------------------------------------------------
------------------------------------------------------------
------------------------------------------------------------
------------------------------------------------------------
------------------------------------------------------------
------------------------------------------------------------
------------------------------------------------------------
------------------------------------------------------------
------------------------------------------------------------
-------------------------------------PLP----NK----I----H----
-RL---------------------------------------------------------
--------S-SL------------------------ECL--------------------D
LSSN--------------------------------------------------------
------------------------------------------------------------
------------------------------------------------------------
------------------------------------------------------------
------------------------------------------------------------
------------------------------------------------------------
------------------------------------------------------------
------------------------------------------------------------
------------------------------------------------------------
------------------------------------------------------------
------------------------------------------------------------
------------------------------------------------------------
------------------------------------------------------------
------------------------------------------------------------
------------------------------------------------------------
------------------------------------------------------------
------------------------------------------------------------
------------------------------------------------------------
------------------------------------------------------------
------------------------------------------------------------
------------------------------------------------------------
------------------------------------------------------------
------------------------------------------------------------
--------------------------FL-F-----------------------GSI--PP
KV-------S---------------T--M------------------------V------
----------------------------KIQTL-------------------VLD-DN-F
FN----------------------------------------------------------
------------------------------------------------------------
------------------------------------------------------------
----------DTV---HVF-----------------------------------------
------------------------------------------------------------
------------------------------------------------------------
---------------------------------------DFTSNLTSLS-----------
------------------------------------------------------------
------------------------------------------------------------
------------------------------------------------------------
------------------------------------------------------------
------------------------------------------------------------
------------------------------------------------------------
------------------------------------------------------------
--------------------------------------------LKNNKLKQGPLDFT--
---------SLTHLK---------------------VLD--LS---GNRLYS--HLPT--
------------------------------------------------------------
------------------------------------------------------------
------------------------------------------------------------
-------IPK--------------------------------------------------
---------------------------GLI-MV---------------------------
------------------------------------------------------------
------------------------------------------------------------
-SLNRN-S----FNG--EIPT-QYT-LLT-------------------------------
------------------------------------------------------------
------------------------------------------------------------
------------------------------------------------------------
------------------------------------------------------------
------------------------------------------------------------
------------------------------------------------------------
------------------------------------------------------------
-------------------------------------------HLQHL-DISF-------
-------------------------------------------N---SLIGIP-------
---------PAS------L------------------------FSF--------------
------------P-NIS-----SL------------------------------------
--------N-------------LASN--MLSGS-L--------------------GYY--
----N-LTCG----NNLEFV---------------------------DISDN-RL-T-G-
---SLP--S---------------------------------------------------
------------------------------------------------------------
------------------------CL--NSESGNKVVN---------------------F
SG-----NC-------------LSIDHH-------------------------H----QH
P-----------------L------------SYC-------------------R-----D
EVH---------------------------------------------------------
----KDQST--Q--NA-------------------DGL--G--------VSI--------
------------------------------------------------------------
------------------------------------------------------------
------------------------------------------------------------
------------------------------------------------------------
------------------------------------------------------------
-------------------------SLI--V-G--IVV--II------------------
----------------V-----------LL---GIA------F----V------------
----IIC-----R-----------------------------------------------
-------------------H------------YCH------------------R--RI--
-----------------------------S------EQ-HLL--HKSVHENSATGFSSEI
LNNAR--------YISET------------------------------------------
------------------------------------------------------------
-TKL----------------------------GTQSLP---------PCRS---------
-------------------F--TLEEL--NEAT---------------------------
------------------------------------------------------------
------------------------------------------------------------
------------NNFDN-SAFLGEGS-Y-GKL----------------------------
------------------------------------------------------------
------------------------------------------------------------
------------------------------------------------------------
-----YK-------------------GR--L----------EG-G-----------S--Q
V-AIRCL------------------------P-TTKK---Y----WIRNLKLR----LDM
LA----KI-RHPHLV---------------------------------------------
------------------------------------------------------------
------------------------------------------------------------
------------------------------------------------------------
------------------------------------------------------------
------------------------------------------------------------
------------------------------------------------------------
-----------------A------------------------------------------
IL---GHCIEVKQDDGC-----------------VNRVFLVYEYIPNGNFR-SYL--S--
------------------------------------------------------------
------------------------------------------------------------
------------------------------------------------------------
-----------------------------------ENCVGEVL----------NWSE---
------------------------------------------------------------
------------------------------------------------------------
------------------------------------------------------------
------------------------------------------------------------
------------------------------------------------------------
--RLAVLIGVCK--------------------------AVQ-------------------
-------------------FLHT-G--VIP---GFF--H------NRLKTNNILLNE---
-----------------HRMAKLND-YGL-------------------------------
------------------------------------------------------------
---------------------------------------------------SI-------
-I----------S--EE-------------------------------------------
------------------------------------------------------------
-----------T-NN--------------------------------CK-----------
-------V--KG------------------------------E-----------------
------------------------------------------------------------
------------------------------------------------------------
------------------------------------------------------------
------------------------------------------------------------
------------------------------------------------------------
------------------------------------------------------------
------------------------------------------------------------
------------------------------------------------------------
------------------------------------------------------------
------------------------------------------------------------
------------------------------------------------------------
------------------------------------------------------------
------------------------------------------------------------
------------------------------------------------------------
------------------------------------------------------------
------------------------------------------------------D---P-
--------------------------------K------------S---WQM----TSL-
------------------------------------------------------------
------------------------------------------------------------
------------------------------------------------------------
------------------------------------------------------------
-----------E----D-----------------------------------------DV
YS-F----------GLIL------------------------------------------
------------------------------------------------------------
-------LETMIG---------------P-------------------------------
------------------------------------------------------------
-----------S-------------LA----------------------------A----
------------------------------KK----------------------------
------------E------GTLRD-------------------E-LACLSKQ--E---GR
G-------------------RLM-----------NPVV----------------------
------------------------------------------------------------
------------------------------------------------------------
------------------------------------------------------------
------------------------------------------------------------
-----------------------------------------------SA---TAS-Q-E-
---------SIS-I----------------------------------------------
------------------------------------------------------------
----------------------------------------------------VISI----
-T---------NKCI------------------------------F--P-ELWS------
---R------PSFEDI--------------------------------------------
------------------------------------------------------------
------------------------------------------------------------
------------------------------------------------------------
---------L--------------------------WNLQY-------------------
------------------------------------------------------------
-------------------------------------------A-------------AQ-
------------------------------------------------------------
------------------------------------------------------------
------------------------------------------------------------
------------------------------------------------------------
------------------------------------------------------------
------------------------------------------------------------
------------------------------------------------------------
------------------------------------------------------------
------------------------------------------------------------
------------------------------------------------------------
------------------------------------------------------------
------------------------------------------------------------
------------------------------------------------------------
------------------------------------------------------------
-------------------------------VQDQIVNKD--------------------
------------------------------------------------------------
------------------------------------------------------------
------------------------------------------------------------
------------------------------------------------------------
------------------------------------------------------------
------------------------------------------------------------
------------------------------------------------------------
------------------------------------------------------------
------------------------------------------------------------
------------------------------------------------------------
------------------------------------------------------------
------------------------------------------------------------
------------------------------------------------------------
------------------------------------------------------------
------------------------------------------------------------
---------
>gnl|CHGC|GOBAR_AA33642 [gene=GOBAR_AA33642] [protein=hypothetical protein]
------------------------------------------------------------
------------------------------------------------------------
------------------------------------------------------------
------------------------------------------------------------
------------------------------------------------------------
------------------------------------------------------------
------------------------------------------------------------
------------------------------------------------------------
------------------------------------------------------------
------------------------------------------------------------
------------------------------------------------------------
------------------------------------------------------------
------------------------------------------------------------
------------------------------------------------------------
--------------------------------------------------MENHSLF---
---------FILL----WLP------WS--------------------------------
------------------------------------------------------------
------------------------------------------------------------
------------------------------------------------------------
------------------------------------------------------------
---------F-------FILGD--------------PQLL--------------------
------------------------------------------------------------
----------------------NS------------QT----------------------
------------------------------------------------------------
------------------------------------------------------------
------------------------------------------------------------
------------------------------------------------------------
------------------------------------------------------------
------------------------------------------------------------
-------------------------------------QALLQ----LK-----KHL----
---------------E-YPKQL-DIW----Y--D--------------------------
------------------------------------------RRTMFC------------
-----FLPPSSKV-----------NI----S-C---------------------------
------------------------------------------------------------
------------------------------------------------------------
------------------------------------------------------------
------------------------------------------------------------
------------------------------------------------------------
------------------------------------------------------------
------------------------------------------------------------
------------------------------------------------------------
------------------------------------------------------------
------------------------------------------------------------
----------------------------------------------------E-FHSVTE
LKIMG--------------------D--------------K-------------------
------------------------------------------------------------
------------------------------------------------------------
------------------------------------------------------------
---------------------------------------------------------PSI
EVT------------DFHGFPI--------------------------------------
------------------------------------------------------------
------------------------------------------------------------
------------------------------------------------------------
------------------------------------------------------------
------------------------------------------------------------
------------------------------------------------------------
------------------------------------------------------------
------------------------------------------------------------
------------------------------------------------------------
------------------------------------------------------------
------------------------------------------------------------
------------------------------------------------------------
------------------------------------------------------------
----------------------------------------------------------PN
QTLSV----------------------SF-----SMDSFV----------TTLTRLT--S
-----LKVL--------------------S--LVSLGI-WG-------------------
------------------------------------------------------------
------------------------------------------------------------
------------------------------------------------------------
------------------------------------------------------------
------------------------------------------------------------
------------------------------------------------------------
------------------------------------------------------------
------------------------------------------------------------
------------------------------------------------------------
-------------------------------------PLP----NK----I----H----
-RL---------------------------------------------------------
--------S-SL------------------------ECL--------------------D
LSSN--------------------------------------------------------
------------------------------------------------------------
------------------------------------------------------------
------------------------------------------------------------
------------------------------------------------------------
------------------------------------------------------------
------------------------------------------------------------
------------------------------------------------------------
------------------------------------------------------------
------------------------------------------------------------
------------------------------------------------------------
------------------------------------------------------------
------------------------------------------------------------
------------------------------------------------------------
------------------------------------------------------------
------------------------------------------------------------
------------------------------------------------------------
------------------------------------------------------------
------------------------------------------------------------
------------------------------------------------------------
------------------------------------------------------------
------------------------------------------------------------
------------------------------------------------------------
--------------------------FL-F-----------------------GSI--PP
KV-------S---------------T--M------------------------V------
----------------------------KIQTL-------------------VLD-DN-F
FN----------------------------------------------------------
------------------------------------------------------------
------------------------------------------------------------
----------DTV---HVF-----------------------------------------
------------------------------------------------------------
------------------------------------------------------------
---------------------------------------DFTSNLTSLS-----------
------------------------------------------------------------
------------------------------------------------------------
------------------------------------------------------------
------------------------------------------------------------
------------------------------------------------------------
------------------------------------------------------------
------------------------------------------------------------
--------------------------------------------LKNNKLKQGPLDFT--
---------SLTHLK---------------------VLD--LS---GNRLYS--HLPT--
------------------------------------------------------------
------------------------------------------------------------
------------------------------------------------------------
-------IPK--------------------------------------------------
---------------------------GLI-MV---------------------------
------------------------------------------------------------
------------------------------------------------------------
-SLNRN-S----FNG--EIP---TQ-YTL---------------------------LTHL
Q-----------------------------------------------------------
------------------------------------------------------------
------------------------------------------------------------
------------------------------------------------------------
------------------------------------------------------------
------------------------------------------------------------
------------------------------------------------------------
----------------------------------------------HL-DISF-------
-------------------------------------------N---SLIGIP-------
---------PAS------L------------------------FSF--------------
------------P-NIS-----SL------------------------------------
--------N-------------LASN--MLSGS-L-----------------GYYNLT--
--C-G-N--N------LEFV---------------------------DISDN-RL-T-G-
---SLP--S------------C----LN--------------------------------
------------------------------------------------------------
-----------------------SES--G--N----KV----V------N---------F
SG--------------------NC-----------------------------I------
------------------------------------------------------------
------------------------------------------------------------
-------------------------------------------------VVI--------
------------------------------------------------------------
------------------------------------------------------------
------------------------------------------------------------
------------------------------------------------------------
------------------------------------------------------------
-------------------------IVL--L-G--IAF--VI------------------
------------------------------------------ICR--H------------
----YCH-----R-----------------------------------------------
-------------------R------------ISE--------QHLLHKSV--H---E--
-----------------------------N------SA---T---GFSSEIL------NN
AR-YI----------SET------T-----------------------------------
------------------------------------------------------------
-----------------KL--GTQ-----SL-P----P---------C-RS---------
-------------------F--TLEEL--NEAT---------------------------
------------------------------------------------------------
------------------------------------------------------------
------------NNFDN-SAFLGEGS-Y-GKL----------------------------
------------------------------------------------------------
------------------------------------------------------------
------------------------------------------------------------
-----YK-------------------GR--L----------E--G-----------GS-Q
V-AIRCL--------------------PTT-K-KYWI----------RNLKLR----LDM
LA----KI-RHPHLV---------------------------------------------
------------------------------------------------------------
------------------------------------------------------------
------------------------------------------------------------
------------------------------------------------------------
------------------------------------------------------------
------------------------------------------------------------
-----------------A------------------------------------------
IL---GHCIEVKQDDGC-----------------VNRVFLVYEYIPNGNFR-SYL--S--
------------------------------------------------------------
------------------------------------------------------------
------------------------------------------------------------
-------------------------ENCV------G----EVL----------NWSE---
------------------------------------------------------------
------------------------------------------------------------
------------------------------------------------------------
------------------------------------------------------------
------------------------------------------------------------
--RLAVLIGVCK--------------------------AVQ-------------------
-------------------FLHT-G--VIP---GFF--H------NRLKTNNILLNE---
-----------------HRMAKLND-YGL-------------------------------
------------------------------------------------------------
---------------------------------------------------SI-------
-I----------S--EE-------------------------------------------
------------------------------------------------------------
-------T---N--N--------N-----------------------CK-----------
-------V--KG------------------------------E-----------------
------------------------------------------------------------
------------------------------------------------------------
------------------------------------------------------------
------------------------------------------------------------
------------------------------------------------------------
------------------------------------------------------------
------------------------------------------------------------
------------------------------------------------------------
------------------------------------------------------------
------------------------------------------------------------
------------------------------------------------------------
------------------------------------------------------------
------------------------------------------------------------
------------------------------------------------------------
------------------------------------------------------------
------------------------------------------------------D---P-
--------------------------------K------------------SWQ--MTR-
------------------------------------------------------------
-------------------------L----------------------------------
------------------------------------------------------------
------------------------------------------------------------
-----------E----D-----------------------------------------DV
YS-F----------GLIL------------------------------------------
------------------------------------------------------------
-------LETMIG---------------P-------------S-----------------
------------------------------------------------------------
-------------------------LA---------------------------------
-----------------A------KKEGTLRD-----E-L--------------------
--------ACLSK---------QE-------------------G-------R--G-----
--------------------RLM-----------NPVV------S-AT------------
------------------------------------------------------------
------------------------------------------------------------
------------------------------------------------------------
------------------------------------------------------------
-----------------------------------------------A------S-Q-E-
---------SIS-I----------------------------------------------
------------------------------------------------------------
----------------------------------------------------VISI----
-T---------NKCI------------------------------F--P-ELWS------
---R------PSFEDI--------------------------------------------
------------------------------------------------------------
------------------------------------------------------------
------------------------------------------------------------
---------L--------------------------WNLQY-------------------
------------------------------------------------------------
-------------------------------------------A----------AQVQD-
------------------------------------------------------------
------------------------------------------------------------
------------------------------------------------------------
------------------------------------------------------------
------------------------------------------------------------
------------------------------------------------------------
------------------------------------------------------------
------------------------------------------------------------
------------------------------------------------------------
------------------------------------------------------------
------------------------------------------------------------
------------------------------------------------------------
------------------------------------------------------------
------------------------------------------------------------
--------------------------------------QI-VN-------KD--------
------------------------------------------------------------
------------------------------------------------------------
------------------------------------------------------------
------------------------------------------------------------
------------------------------------------------------------
------------------------------------------------------------
------------------------------------------------------------
------------------------------------------------------------
------------------------------------------------------------
------------------------------------------------------------
------------------------------------------------------------
------------------------------------------------------------
------------------------------------------------------------
------------------------------------------------------------
------------------------------------------------------------
---------
>Gh_D07G0527
------------------------------------------------------------
------------------------------------------------------------
------------------------------------------------------------
------------------------------------------------------------
------------------------------------------------------------
------------------------------------------------------------
------------------------------------------------------------
------------------------------------------------------------
------------------------------------------------------------
------------------------------------------------------------
------------------------------------------------------------
------------------------------------------------------------
------------------------------------------------------------
------------------------------------------------------------
-------------------------------------------------MENYSLFFI--
---------LLWL-----------------------------------------------
------------------------------------------------------------
------------------------------------------------------------
------------------------------------------------------------
------------------------------------------------------------
-----------------PWSFF--------ILGDSQLLNS--------------------
------------------------------------------------------------
------------------------------------QT----------------------
------------------------------------------------------------
------------------------------------------------------------
------------------------------------------------------------
------------------------------------------------------------
------------------------------------------------------------
------------------------------------------------------------
-------------------------------------QALLQ----LK-----KHL----
--------------------EYPKQL----------------------------------
-------------------------------D--S-------------------------
-----WYDRR--------------TM----F-C---------------------------
------------------------------------------------------------
------------------------------------------------------------
------------------------------------------------------------
------------------------------------------------------------
------------------------------------------------------------
------------------------------------------------------------
------------------------------------------------------------
------------------------------------------------------------
------------------------------------------------------------
------------------------------------------------------------
----------------------------------------------------F-LPPSSK
VNISC--------------------E----------------------------------
------------------------------------------------------------
------------------------------------------------------------
------------------------------------------------------------
-------------------------------------------FHSVTELKIMGDKPSIE
VTD-------------FHGFPI--------------------------------------
---------PNQTL----------------------------------------------
------------------------------------------------------------
------------------------------------------------------------
------------------------------------------------------------
------------------------------------------------------------
------------------------------------------------------------
------------------------------------------------------------
------------------------------------------------------------
------------------------------------------------------------
------------------------------------------------------------
------------------------------------------------------------
------------------------------------------------------------
------------------------------------------------------------
------------------------------------------------------SLSFSM
DSFVTTLTRLT------------------------------------------------S
-----LKVL--------------------S--LVSLGI-WG-------------------
------------------------------------------------------------
------------------------------------------------------------
------------------------------------------------------------
------------------------------------------------------------
------------------------------------------------------------
------------------------------------------------------------
------------------------------------------------------------
------------------------------------------------------------
------------------------------------------------------------
-------------------------------------PLP----NK----I----H----
-RL---------------------------------------------------------
--------S-SL------------------------ECL--------------------D
LSSN--------------------------------------------------------
------------------------------------------------------------
------------------------------------------------------------
------------------------------------------------------------
------------------------------------------------------------
------------------------------------------------------------
------------------------------------------------------------
------------------------------------------------------------
------------------------------------------------------------
------------------------------------------------------------
------------------------------------------------------------
------------------------------------------------------------
------------------------------------------------------------
------------------------------------------------------------
------------------------------------------------------------
------------------------------------------------------------
------------------------------------------------------------
------------------------------------------------------------
------------------------------------------------------------
------------------------------------------------------------
------------------------------------------------------------
------------------------------------------------------------
------------------------------------------------------------
--------------------------FL-F-----------------------GSI--PP
KV-------S---------------T--M------------------------V------
----------------------------KIQTL-------------------VLD-DN-F
FN----------------------------------------------------------
------------------------------------------------------------
------------------------------------------------------------
----------DTV---HVF-----------------------------------------
------------------------------------------------------------
------------------------------------------------------------
---------------------------------------DFTSNLTSLS-----------
------------------------------------------------------------
------------------------------------------------------------
------------------------------------------------------------
------------------------------------------------------------
------------------------------------------------------------
------------------------------------------------------------
------------------------------------------------------------
--------------------------------------------LKNNKLKQGPLDFT--
---------SLTHLK---------------------VLD--LS---GNRLYS--HLPT--
------------------------------------------------------------
------------------------------------------------------------
------------------------------------------------------------
-------IPK--------------------------------------------------
---------------------------GLI-MV---------------------------
------------------------------------------------------------
------------------------------------------------------------
-SLNRN-S----FDG--EIP---PQ-Y------------------------------TLL
T-----------------------------------------------------------
------------------------------------------------------------
------------------------------------------------------------
------------------------------------------------------------
------------------------------------------------------------
------------------------------------------------------------
------------------------------------------------------------
-------------------------------------------HLQHL-DISF-------
-------------------------------------------N---NLISIP-------
---------PAS------L------------------------FSL--------------
------------P-NIS-----SL------------------------------------
--------N-------------LASN--MLSGS-L--------------------GYY--
----N-LTCG----NNLEFV---------------------------DISDN-RL-T-G-
---SLP--S---------------------------------------------------
------------------------------------------------------------
------------------------CL--NSESGNKVVN---------------------F
SG-----NC-------------LSIDHH-------------------------H----QH
P-----------------L------------SYC-------------------R-----D
KVH---------------------------------------------------------
----KDQST--Q--NA-------------------NGL--G--------VSV--------
------------------------------------------------------------
------------------------------------------------------------
------------------------------------------------------------
------------------------------------------------------------
------------------------------------------------------------
-------------------------SLI--V-G--IVV--II------------------
----------------V-----------LL---GIA------F----V------------
----IIC-----R-----------------------------------------------
-------------------H------------YCH------------------R--RI--
-----------------------------S------EQ-HLL--HKSVHENSATGFSSEI
LNNAR--------SISET------------------------------------------
------------------------------------------------------------
-TKL----------------------------GTQGLP---------PCRS---------
-------------------F--TLEEL--NEAT---------------------------
------------------------------------------------------------
------------------------------------------------------------
------------NNFDN-SAFLGEGS-Y-GKL----------------------------
------------------------------------------------------------
------------------------------------------------------------
------------------------------------------------------------
-----YK-------------------GR--L----------EG-G-----------S--Q
V-AIRCL------------------------P-TTKK---Y----WIRNLKLR----LDM
LA----KI-RHPHLV---------------------------------------------
------------------------------------------------------------
------------------------------------------------------------
------------------------------------------------------------
------------------------------------------------------------
------------------------------------------------------------
------------------------------------------------------------
-----------------A------------------------------------------
IL---GHCIEVKQDDGC-----------------VNRVFLVYEYIPNGNFR-SYL--S--
------------------------------------------------------------
------------------------------------------------------------
------------------------------------------------------------
-----------------------------------ENCVGEVL----------NWSE---
------------------------------------------------------------
------------------------------------------------------------
------------------------------------------------------------
------------------------------------------------------------
------------------------------------------------------------
--RLAVLIGVCK--------------------------AVQ-------------------
-------------------FLHT-G--VIP---GFF--H------NRLKTNNILLNE---
-----------------HRMAKLND-YGL-------------------------------
------------------------------------------------------------
---------------------------------------------------SI-------
-I----------------------------------------------------------
------------------------------------------------------------
-----------S-EE--------------------------------TN-----------
----------NN---YKR----------------------------------------Y-
-------------------------L----------------------------------
------------------------------------------------------------
------------------------------------------------------------
------------------------------------------------------------
------------------------------------------------------------
------------------------------------------------------------
------------------------------------------------------------
------------------------------------------------------------
------------------------------------------------------------
------------------------------------------------------------
------------------------------------------------------------
------------------------------------------------------------
------------------------------------------------------------
------------------------------------------------------------
------------------------------------------------------------
------------------------------------------------------V-----
-------------------------------------------FEQ-----YICRQMTR-
------------------------------------------------------------
-------------------------L----------------------------------
------------------------------------------------------------
------------------------------------------------------------
-----------E----D-----------------------------------------DV
YS-F----------GLIL------------------------------------------
------------------------------------------------------------
-------LETMIGCS------------LA-------------A------KK---------
-----------------------------------------------------EGILRDE
LA---------C-------------LS---------------------------------
------------------------------KQ----------------------------
-----------------------E-------------------G-------R--G-----
--------------------RLM-----------NPVV----------------------
------------------------------------------------------------
------------------------------------------------------------
------------------------------------------------------------
------------------------------------------------------------
-----------------------------------------------SA---TAS-Q-E-
---------SIS-I----------------------------------------------
------------------------------------------------------------
----------------------------------------------------VISI----
-T---------NKCI------------------------------F--P-ELWS------
---R------PSFEDI--------------------------------------------
------------------------------------------------------------
------------------------------------------------------------
------------------------------------------------------------
---------L--------------------------WNLQY-------------------
------------------------------------------------------------
-------------------------------------------A-------------AQ-
------------------------------------------------------------
------------------------------------------------------------
------------------------------------------------------------
------------------------------------------------------------
------------------------------------------------------------
------------------------------------------------------------
------------------------------------------------------------
------------------------------------------------------------
------------------------------------------------------------
------------------------------------------------------------
------------------------------------------------------------
------------------------------------------------------------
------------------------------------------------------------
------------------------------------------------------------
-------------------------------VQDQIVNKD--------------------
------------------------------------------------------------
------------------------------------------------------------
------------------------------------------------------------
------------------------------------------------------------
------------------------------------------------------------
------------------------------------------------------------
------------------------------------------------------------
------------------------------------------------------------
------------------------------------------------------------
------------------------------------------------------------
------------------------------------------------------------
------------------------------------------------------------
------------------------------------------------------------
------------------------------------------------------------
------------------------------------------------------------
---------
>Gorai.001G060100.1 pacid=26821734 transcript=Gorai.001G060100.1 locus=Gorai.001G060100 ID=Gorai.001G060100.1.v2.1 annot-version=v2.1
------------------------------------------------------------
------------------------------------------------------------
------------------------------------------------------------
------------------------------------------------------------
------------------------------------------------------------
------------------------------------------------------------
------------------------------------------------------------
------------------------------------------------------------
------------------------------------------------------------
------------------------------------------------------------
------------------------------------------------------------
------------------------------------------------------------
------------------------------------------------------------
------------------------------------------------------------
--------------------------------------------------MENYNLF---
---------FILLWLPWSFF------IL--------------------------------
------------------------------------------------------------
------------------------------------------------------------
------------------------------------------------------------
------------------------------------------------------------
---------G-------DSQLL--------------NSQT--------------------
------------------------------------------------------------
------------------------------------------------------------
------------------------------------------------------------
------------------------------------------------------------
------------------------------------------------------------
------------------------------------------------------------
------------------------------------------------------------
------------------------------------------------------------
-------------------------------------QALLQ----LK-----KHL----
------------------EYPK-QLD----S-----------------------------
------------------------------------------------------------
-----WYDRR--------------TM----F-C---------------------------
------------------------------------------------------------
------------------------------------------------------------
------------------------------------------------------------
------------------------------------------------------------
------------------------------------------------------------
------------------------------------------------------------
------------------------------------------------------------
------------------------------------------------------------
------------------------------------------------------------
------------------------------------------------------------
----------------------------------------------------F-LPPSSK
VNISC--------------------E----------------------------------
------------------------------------------------------------
------------------------------------------------------------
------------------------------------------------------------
-------------------------------------------FHSVTELKIMGDKPSIE
VTD-------------FHGFPI--------------------------------------
------------------------------------------------------------
------------------------------------------------------------
------------------------------------------------------------
------------------------------------------------------------
------------------------------------------------------------
------------------------------------------------------------
------------------------------------------------------------
------------------------------------------------------------
------------------------------------------------------------
------------------------------------------------------------
------------------------------------------------------------
------------------------------------------------------------
------------------------------------------------------------
----------------------------------------------------------PN
QTLSL----------------------SF-----SMDSFV----------TTLTRLT--S
-----LKVL--------------------S--LVSLGI-WG-------------------
------------------------------------------------------------
------------------------------------------------------------
------------------------------------------------------------
------------------------------------------------------------
------------------------------------------------------------
------------------------------------------------------------
------------------------------------------------------------
------------------------------------------------------------
------------------------------------------------------------
-------------------------------------PLP----NK----I----H----
-RL---------------------------------------------------------
--------S-SL------------------------ECL--------------------D
LSSN--------------------------------------------------------
------------------------------------------------------------
------------------------------------------------------------
------------------------------------------------------------
------------------------------------------------------------
------------------------------------------------------------
------------------------------------------------------------
------------------------------------------------------------
------------------------------------------------------------
------------------------------------------------------------
------------------------------------------------------------
------------------------------------------------------------
------------------------------------------------------------
------------------------------------------------------------
------------------------------------------------------------
------------------------------------------------------------
------------------------------------------------------------
------------------------------------------------------------
------------------------------------------------------------
------------------------------------------------------------
------------------------------------------------------------
------------------------------------------------------------
------------------------------------------------------------
--------------------------FL-F-----------------------GSI--PP
KV-------S---------------T--M------------------------V------
----------------------------KIQTL-------------------VLD-DN-F
FN----------------------------------------------------------
------------------------------------------------------------
------------------------------------------------------------
----------DTV---HVF-----------------------------------------
------------------------------------------------------------
------------------------------------------------------------
---------------------------------------DFTSNLTSLS-----------
------------------------------------------------------------
------------------------------------------------------------
------------------------------------------------------------
------------------------------------------------------------
------------------------------------------------------------
------------------------------------------------------------
------------------------------------------------------------
--------------------------------------------LKNNKLKQGPLDFT--
---------SLTHLK---------------------VLD--LS---GNRLYS--HLPT--
------------------------------------------------------------
------------------------------------------------------------
------------------------------------------------------------
-------IPK--------------------------------------------------
---------------------------GLI-MV---------------------------
------------------------------------------------------------
------------------------------------------------------------
-SLNRN-S----FDG--EIP---TQ-YTL---------------------------LTHL
Q-----------------------------------------------------------
------------------------------------------------------------
------------------------------------------------------------
------------------------------------------------------------
------------------------------------------------------------
------------------------------------------------------------
------------------------------------------------------------
----------------------------------------------HL-DISF-------
-------------------------------------------N---NLISIP-------
---------PAS------L------------------------FSL--------------
------------P-NIS-----SL------------------------------------
--------N-------------LASN--MLSGS-L--------------------GYY--
--NLT-C--G----NNLEFV---------------------------DISDN-RL-T-G-
---SLP--S------------C---LNS--------------------------------
------------------------------------------------------------
-----------------------ESG--N--K----VV----N----------------F
SG-----NC-----------LSID-----------------------------H----HH
Q---H-------------P-L----------SYC-------------------R-----D
-KV---------------------------------------------------------
------HKD--Q--ST---------Q--NA-----NGL--G--------VSV--------
------------------------------------------------------------
------------------------------------------------------------
------------------------------------------------------------
------------------------------------------------------------
------------------------------------------------------------
-------------------------SLI--V-G--IVV--II------------------
----------------V-----------LL---GIA------F----V------------
----IIC-----R-----------------------------------------------
-------------------H------------YCH------------------R------
-----------------------------R------IS-EQH------------------
---LL----------HKS------VHENSATGFSSEILNNARYISETTKLGTQGLP----
------------------------------------------------------------
-------------------------------------P---------C-RS---------
-------------------F--TLEEL--NEAT---------------------------
------------------------------------------------------------
------------------------------------------------------------
------------NNFDN-SAFLGEGS-Y-GKL----------------------------
------------------------------------------------------------
------------------------------------------------------------
------------------------------------------------------------
-----YK-------------------GR--L----------E--G-----------GS-Q
V-AIRCL----------------------------PT--TK--KYWIRNLKLR----LDM
LA----KI-RHPHLV---------------------------------------------
------------------------------------------------------------
------------------------------------------------------------
------------------------------------------------------------
------------------------------------------------------------
------------------------------------------------------------
------------------------------------------------------------
-----------------A------------------------------------------
IL---GHCIEVKQDDGS-----------------VNRVFLVYEYIPNGNFR-SYL--S--
------------------------------------------------------------
------------------------------------------------------------
------------------------------------------------------------
-------------------------ENCV------G----EVL----------NWSE---
------------------------------------------------------------
------------------------------------------------------------
------------------------------------------------------------
------------------------------------------------------------
------------------------------------------------------------
--RLAVLIGVCK--------------------------AVQ-------------------
-------------------FLHT-G--IIP---GFF--H------NRLKTNNILLNE---
-----------------HRMAKLND-YGL-------------------------------
------------------------------------------------------------
---------------------------------------------------SI-------
-I----------S--EE-------------------------------------------
------------------------------------------------------------
-------T---N--N-----N-YK------------------------------------
-------V--KG------------------------------E-----------------
------------------------------------------------------------
------------------------------------------------------------
------------------------------------------------------------
------------------------------------------------------------
------------------------------------------------------------
------------------------------------------------------------
------------------------------------------------------------
------------------------------------------------------------
------------------------------------------------------------
------------------------------------------------------------
------------------------------------------------------------
------------------------------------------------------------
------------------------------------------------------------
------------------------------------------------------------
------------------------------------------------------------
------------------------------------------------------D---P-
--------------------------------K------------------SWQ--MTR-
------------------------------------------------------------
-------------------------L----------------------------------
------------------------------------------------------------
------------------------------------------------------------
-----------E----D-----------------------------------------DV
YS-F----------GLIL------------------------------------------
------------------------------------------------------------
-------LETMIGCS------LAAKKEGT-------------L------RD---------
------------------------------------------------------------
-----------E-------------LA----------------------------C-L--
-----------------S------------KQ----------------------------
-----------------------E-------------------G-------R--G-----
--------------------RLM-----------NPVV------S-AT------------
------------------------------------------------------------
------------------------------------------------------------
------------------------------------------------------------
------------------------------------------------------------
-----------------------------------------------A------S-Q-E-
---------SIS-I----------------------------------------------
------------------------------------------------------------
----------------------------------------------------VISI----
-T---------NKCI------------------------------F--P-ELWS------
---R------PSFEDI--------------------------------------------
------------------------------------------------------------
------------------------------------------------------------
------------------------------------------------------------
---------L--------------------------WNLQY-------------------
------------------------------------------------------------
-------------------------------------------A----------------
------------------------------------------------------------
------------------------------------------------------------
------------------------------------------------------------
------------------------------------------------------------
------------------------------------------------------------
------------------------------------------------------------
------------------------------------------------------------
------------------------------------------------------------
------------------------------------------------------------
------------------------------------------------------------
------------------------------------------------------------
------------------------------------------------------------
------------------------------------------------------------
------------------------------------------------------------
--------------------------------------AQ-VQ-------DQIVNKD---
------------------------------------------------------------
------------------------------------------------------------
------------------------------------------------------------
------------------------------------------------------------
------------------------------------------------------------
------------------------------------------------------------
------------------------------------------------------------
------------------------------------------------------------
------------------------------------------------------------
------------------------------------------------------------
------------------------------------------------------------
------------------------------------------------------------
------------------------------------------------------------
------------------------------------------------------------
------------------------------------------------------------
---------
>gnl|CHGC|GOBAR_DD35972 [gene=GOBAR_DD35972] [protein=hypothetical protein]
------------------------------------------------------------
------------------------------------------------------------
------------------------------------------------------------
------------------------------------------------------------
------------------------------------------------------------
------------------------------------------------------------
------------------------------------------------------------
------------------------------------------------------------
------------------------------------------------------------
------------------------------------------------------------
------------------------------------------------------------
------------------------------------------------------------
------------------------------------------------------------
------------------------------------------------------------
------------------------------------------------------------
------MEFCTLF-----------------------------------------------
------------------------------------------------------------
------------------------------------------------------------
------------------------------------------------------------
------------------------------------------------------------
---------LLISCLSWSLFVL--------CDSQLQTSQS--------------------
------------------------------------------------------------
------------------------------------------------------------
------------------------------------------------------------
------------------------------------------------------------
------------------------------------------------------------
------------------------------------------------------------
------------------------------------------------------------
------------------------------------------------------------
-------------------------------------QVLLQ----LK-----KHL----
------------------EYPKQLEI----------------------------------
------------------------------------------------------------
-----WYDRK--------------TE----F-C---------------------------
------------------------------------------------------------
------------------------------------------------------------
------------------------------------------------------------
------------------------------------------------------------
------------------------------------------------------------
------------------------------------------------------------
------------------------------------------------------------
------------------------------------------------------------
------------------------------------------------------------
------------------------------------------------------------
----------------------------------------------------S-LPPSAN
LNITC--------------------E----------------------------------
------------------------------------------------------------
------------------------------------------------------------
------------------------------------------------------------
-------------------------------------------FNSVTELNIMGDKPATK
VSD-------------FAGFPI--------------------------------------
------------------------------------------------------------
------------------------------------------------------------
------------------------------------------------------------
------------------------------------------------------------
------------------------------------------------------------
------------------------------------------------------------
------------------------------------------------------------
------------------------------------------------------------
------------------------------------------------------------
------------------------------------------------------------
------------------------------------------------------------
------------------------------------------------------------
------------------------------------------------------------
------------------------------------------------------PNKTLS
HSFSMDSFVTT------------------------LSRLS-------------------S
-----LKTL--------------------S--LISLGI-WG-------------------
------------------------------------------------------------
------------------------------------------------------------
------------------------------------------------------------
------------------------------------------------------------
------------------------------------------------------------
------------------------------------------------------------
------------------------------------------------------------
------------------------------------------------------------
------------------------------------------------------------
-------------------------------------PLP----DK----I----H----
-RL---------------------------------------------------------
--------S-SL------------------------EYL--------------------D
LSSN--------------------------------------------------------
------------------------------------------------------------
------------------------------------------------------------
------------------------------------------------------------
------------------------------------------------------------
------------------------------------------------------------
------------------------------------------------------------
------------------------------------------------------------
------------------------------------------------------------
------------------------------------------------------------
------------------------------------------------------------
------------------------------------------------------------
------------------------------------------------------------
------------------------------------------------------------
------------------------------------------------------------
------------------------------------------------------------
------------------------------------------------------------
------------------------------------------------------------
------------------------------------------------------------
------------------------------------------------------------
------------------------------------------------------------
------------------------------------------------------------
------------------------------------------------------------
--------------------------FL-F-----------------------GSI--PP
KM-------F---------------T--L------------------------L------
----------------------------KLQTF-------------------VLD-DN-V
FN----------------------------------------------------------
------------------------------------------------------------
----D-------------------------------------------------------
----------TVP---SWL-----------------------------------------
------------------------------------------------------------
------------------------------------------------------------
---------------------------------------NSLPNLTTLR-----------
------------------------------------------------------------
------------------------------------------------------------
------------------------------------------------------------
------------------------------------------------------------
------------------------------------------------------------
------------------------------------------------------------
------------------------------------------------------------
--------------------------------------------MKNNRLK-GPFPSSI-
--------KGIRTLV---------------------DLA--LS---SNEISG--NLP---
------------------------------------------------------------
------------------------------------------------------DLSSLT
NL---KLL---------------------------------DLR-GNKLGSH--------
-------LPT--------------------------------------------------
------------------------LPKGLL-MV---------------------------
------------------------------------------------------------
------------------------------------------------------------
-FLNNN-S----FMG--EIP---TQ-Y-G----------------------------QLN
Q-----------------------------------------------------------
------------------------------------------------------------
------------------------------------------------------------
------------------------------------------------------------
------------------------------------------------------------
------------------------------------------------------------
------------------------------------------------------------
---------------------------------------------LQHIDVSF-------
-------------------------------------------N---MLTGKP-------
---------PPE------L------------------------FSL--------------
------------P-SLA-----HL------------------------------------
--------N-------------LASN--TLKGS-L-----------------S--DNL--
----N-CGRN------LEFV---------------------------DISNN-RL-M-G-
---SLP--S------------C---LNS--------------------------------
------------------------------------------------------------
-----------------------ETR--DNRV----IK---------------------F
SG-----NC-----------LSIA-----------------------------G----HH
Q-----------------HPE----------SYC-------------------R-----E
FKV---------------------------------------------------------
-----------------------------------HVY--KSNNGGKGIGVS--------
------------------------------------------------------------
------------------------------------------------------------
------------------------------------------------------------
------------------------------------------------------------
------------------------------------------------------------
-------------------VG----LIV--G-I--AVL--IV------------------
----------------------------LL---AIG------L----L------------
----IVC-----R-----------------------------------------------
-------------------R------------YCP------------------R--LI--
-----------------------------S------EQ-HLL--QKSVPENSTAGLSSEI
LTNPR--------HVFES------------------------------------------
------------------------------------------------------------
-SKS----------------------------EVQILP---------SCRS---------
-------------------F--SLEEL--KEAT---------------------------
------------------------------------------------------------
------------------------------------------------------------
------------NNFDS-SAFLGEGS-Y-GKI----------------------------
------------------------------------------------------------
------------------------------------------------------------
------------------------------------------------------------
-----YK-------------------GL--L-K--------N--G-----------T--Q
V-AIRCL--------------------PTSKK--------Y----SIRNLKLR----LDM
LA----KI-RHPHLA---------------------------------------------
------------------------------------------------------------
------------------------------------------------------------
------------------------------------------------------------
------------------------------------------------------------
------------------------------------------------------------
------------------------------------------------------------
-----------------V------------------------------------------
---------------------------------------------------------H--
------------------------------------------------------------
------------------------------------------------------------
------------------------------------------------------------
------------------------------------------------------------
------------------------------------------------------------
------------------------------------------------------------
------------------------------------------------------------
------------------------------------------------------------
------------------------------------------------------------
------------------------------------------------------------
-------------------FLHT-G--VIP---GFF--H------NRLKTTNILINE---
-----------------HRLAKLGD-YGL-------------------------------
------------------------------------------------------------
---------------------------------------------------SI-------
-I----------------------------------------------------------
------------------------------------------------------------
-----------S-EE--------------------------------TG-----------
-------N--YG----TK------------------------G-----------------
-------------------------Q----------------------------------
------------------------------------------------------------
------------------------------------------------------------
------------------------------------------------------------
------------------------------------------------------------
------------------------------------------------------------
------------------------------------------------------------
------------------------------------------------------------
------------------------------------------------------------
------------------------------------------------------------
------------------------------------------------------------
------------------------------------------------------------
------------------------------------------------------------
------------------------------------------------------------
------------------------------------------------------------
------------------------------------------------------E---P-
--------------------------------K------------S---WQM----TRL-
------------------------------------------------------------
------------------------------------------------------------
------------------------------------------------------------
------------------------------------------------------------
-----------D----D-----------------------------------------DV
YS-F----------GLIL------------------------------------------
------------------------------------------------------------
-------LESMLG---------------P-------------------------------
------------------------------------------------------------
-----------S-------------VP----------------------------A----
------------------------------KT----------------------------
------------------------------------------------------------
----------------------------------EATL----------------------
------------------------------------------------------------
------------------------------------------------------------
------------------------------------------------------------
------------------------------------------------------------
----------------------------------------------------------R-
---------GII-K----------------------------------------------
------------------------------------------------------------
------------------------------------------------------QA----
-G---------RACK------------------------------V--D-GP--------
----------SSVSDV--------------------------------------------
------------------------------------------------------------
------------------------------------------------------------
------------------------------------------------------------
---------F--------------------------RRINN-------------------
------------------------------------------------------------
-------------------------------------------S-------------GD-
------------------------------------------------------------
------------------------------------------------------------
------------------------------------------------------------
------------------------------------------------------------
------------------------------------------------------------
------------------------------------------------------------
------------------------------------------------------------
------------------------------------------------------------
------------------------------------------------------------
------------------------------------------------------------
------------------------------------------------------------
------------------------------------------------------------
------------------------------------------------------------
------------------------------------------------------------
------------------------------------------------------------
------------------------------------------------------------
------------------------------------------------------------
------------------------------------------------------------
------------------------------------------------------------
------------------------------------------------------------
------------------------------------------------------------
------------------------------------------------------------
------------------------------------------------------------
------------------------------------------------------------
------------------------------------------------------------
------------------------------------------------------------
------------------------------------------------------------
------------------------------------------------------------
------------------------------------------------------------
------------------------------------------------------------
---------
>evm.model.Ga12G0942 gene=EVM_prediction_Ga12G0942
------------------------------------------------------------
------------------------------------------------------------
------------------------------------------------------------
------------------------------------------------------------
------------------------------------------------------------
------------------------------------------------------------
------------------------------------------------------------
------------------------------------------------------------
------------------------------------------------------------
------------------------------------------------------------
------------------------------------------------------------
------------------------------------------------------------
------------------------------------------------------------
------------------------------------------------------------
-------------------------------------------------------MEF--
---------CTLF-----------------------------------------------
------------------------------------------------------------
------------------------------------------------------------
------------------------------------------------------------
------------------------------------------------------------
---------LLISCLSWSLFAL--------CDSQ--LQTS--------------------
------------------------------------------------------------
------------------------------------QS----------------------
------------------------------------------------------------
------------------------------------------------------------
------------------------------------------------------------
------------------------------------------------------------
------------------------------------------------------------
------------------------------------------------------------
-------------------------------------QVLLQ----LK-----KHL----
-----------------EYPKQLELW----------------------------------
----------------------------------------YDRKTEFC----SLPPSAN-
---------S--------------NI----T-C---------------------------
------------------------------------------------------------
------------------------------------------------------------
------------------------------------------------------------
------------------------------------------------------------
------------------------------------------------------------
------------------------------------------------------------
------------------------------------------------------------
------------------------------------------------------------
------------------------------------------------------------
------------------------------------------------------------
----------------------------------------------------E-FNSVTE
LNIMG---------------------------------------------DKP-------
------------------------------------------------------------
------------------------------------------------------------
------------------------------------------------------------
---------------------------------------------------------ATK
VSD-------------FSGFPI--------------------------------------
------------------------------------------------------------
------------------------------------------------------------
------------------------------------------------------------
------------------------------------------------------------
------------------------------------------------------------
------------------------------------------------------------
------------------------------------------------------------
------------------------------------------------------------
------------------------------------------------------------
------------------------------------------------------------
------------------------------------------------------------
------------------------------------------------------------
------------------------------------------------------------
------------------------------------------------------PNKTLS
QSFSMDSFVTT------------------------LSRLS-------------------S
-----LKTL--------------------S--LISLGI-WG-------------------
------------------------------------------------------------
------------------------------------------------------------
------------------------------------------------------------
------------------------------------------------------------
------------------------------------------------------------
------------------------------------------------------------
------------------------------------------------------------
------------------------------------------------------------
------------------------------------------------------------
-------------------------------------PLP----DK----I----H----
-RL---------------------------------------------------------
--------S-SL------------------------EYL--------------------D
LSSN--------------------------------------------------------
------------------------------------------------------------
------------------------------------------------------------
------------------------------------------------------------
------------------------------------------------------------
------------------------------------------------------------
------------------------------------------------------------
------------------------------------------------------------
------------------------------------------------------------
------------------------------------------------------------
------------------------------------------------------------
------------------------------------------------------------
------------------------------------------------------------
------------------------------------------------------------
------------------------------------------------------------
------------------------------------------------------------
------------------------------------------------------------
------------------------------------------------------------
------------------------------------------------------------
------------------------------------------------------------
------------------------------------------------------------
------------------------------------------------------------
------------------------------------------------------------
--------------------------FL-F-----------------------GSI--PP
KM-------F---------------T--L------------------------L------
----------------------------KLQTF-------------------VLD-DN-V
FN----------------------------------------------------------
------------------------------------------------------------
----D-------------------------------------------------------
----------TVP---SWL-----------------------------------------
------------------------------------------------------------
------------------------------------------------------------
---------------------------------------NSLPNLTTLR-----------
------------------------------------------------------------
------------------------------------------------------------
------------------------------------------------------------
------------------------------------------------------------
------------------------------------------------------------
------------------------------------------------------------
------------------------------------------------------------
--------------------------------------------MKNNRLK-GPFPSSI-
--------KGIRTLV---------------------DLA--LS---SNEISG--NLP---
------------------------------------------------------------
------------------------------------------------------DLSSLT
NL---KLL---------------------------------DLS-GNKLGSH--------
-------LPT--------------------------------------------------
------------------------LPKGLL-MV---------------------------
------------------------------------------------------------
------------------------------------------------------------
-FLDNN-S----FMG--EIP---TQ-Y-G----------------------------QLN
Q-----------------------------------------------------------
------------------------------------------------------------
------------------------------------------------------------
------------------------------------------------------------
------------------------------------------------------------
------------------------------------------------------------
------------------------------------------------------------
---------------------------------------------LQHIDVSF-------
-------------------------------------------N---MLTGKP-------
---------PPE------L------------------------FSL--------------
------------P-SLT-----HL------------------------------------
--------N-------------LASN--TLKGS-L-----------------S--DNL--
----N-CGRN------LEFV---------------------------DISNN-RL-M-G-
---SLP--S------------C---LNS--------------------------------
------------------------------------------------------------
-----------------------ETR--DNRV----IK---------------------F
SG-----NC-----------FSIA-----------------------------G----HH
Q-----------------HPE----------SYC-------------------R-----E
FKV---------------------------------------------------------
----HVYKS--S--NG-------------------GKG--I--------GVL--------
------------------------------------------------------------
------------------------------------------------------------
------------------------------------------------------------
------------------------------------------------------------
------------------------------------------------------------
-------------------VG----LIV--G-I--AVL-IVL------------------
----------------V-----------AI---GF-------L-----------------
----IVC-----R-----------------------------------------------
-------------------R------------YCP------------------R--VR--
-----------------------------S------EQ-HLL------------------
---QK--------SVPEN------STAGLSSEILTNPNCSSGHVFESSKSEVQILP----
------------------------------------------------------------
-----------------------------------------------SCRS---------
-------------------F--SLEEL--KEAT---------------------------
------------------------------------------------------------
------------------------------------------------------------
------------NNFDS-SAFLGEGS-Y-GKI----------------------------
------------------------------------------------------------
------------------------------------------------------------
------------------------------------------------------------
-----FK-------------------GL--L-K--------N--G-----------T--Q
V-AIRCL------------------------P-TSEK---Y----SIRNLKLR----LDM
LA----KI-RHPHLV---------------------------------------------
------------------------------------------------------------
------------------------------------------------------------
------------------------------------------------------------
------------------------------------------------------------
------------------------------------------------------------
------------------------------------------------------------
-----------------C------------------------------------------
IL---GHCIEVEQDDNC----------------SINRVFFVLEYIPNGNFR-SHL--S--
------------------------------------------------------------
------------------------------------------------------------
------------------------------------------------------------
-----------------------------------DNSPGEVL----------SWPE---
------------------------------------------------------------
------------------------------------------------------------
------------------------------------------------------------
------------------------------------------------------------
------------------------------------------------------------
--RLAVLICVCK--------------------------AMH-------------------
-------------------FLHT-G--VIP---GFF--H------NRLKTNNILINE---
-----------------HRLAKLGD-YGL-------------------------------
------------------------------------------------------------
---------------------------------------------------SI-------
-I----------------------------------------------------------
------------------------------------------------------------
-----------S-EE--------------------------------TG-----------
-------N--YG----TK------------------------G-----------------
-------------------------Q----------------------------------
------------------------------------------------------------
------------------------------------------------------------
------------------------------------------------------------
------------------------------------------------------------
------------------------------------------------------------
------------------------------------------------------------
------------------------------------------------------------
------------------------------------------------------------
------------------------------------------------------------
------------------------------------------------------------
------------------------------------------------------------
------------------------------------------------------------
------------------------------------------------------------
------------------------------------------------------------
------------------------------------------------------E---P-
--------------------------------K------------------SWQ--MTR-
------------------------------------------------------------
-------------------------L----------------------------------
------------------------------------------------------------
------------------------------------------------------------
-----------D----D-----------------------------------------DV
YS-F----------GLIL------------------------------------------
------------------------------------------------------------
-------LESMLGPS------------VP-------------------------------
-----------------------------------------------------AKTEATL
RD---------E-------------LA----------------------------S-L--
-----------------S------------KQ----------------------------
-----------------------E-------------------G-------R--V-----
--------------------RLM-----------DPVV----------------------
------------------------------------------------------------
------------------------------------------------------------
------------------------------------------------------------
------------------------------------------------------------
-----------------------------------------------LA---TCS-E-E-
---------SIT-V----------------------------------------------
------------------------------------------------------------
----------------------------------------------------VISL----
-T---------NNCI------------------------------C--P-ELWS------
---R------PTFDDI--------------------------------------------
------------------------------------------------------------
------------------------------------------------------------
------------------------------------------------------------
---------L--------------------------WNLQH-------------------
------------------------------------------------------------
---------------------------------------------------------AA-
------------------------------------------------------------
------------------------------------------------------------
------------------------------------------------------------
------------------------------------------------------------
------------------------------------------------------------
------------------------------------------------------------
------------------------------------------------------------
------------------------------------------------------------
------------------------------------------------------------
------------------------------------------------------------
------------------------------------------------------------
------------------------------------------------------------
------------------------------------------------------------
------------------------------------------------------------
-------------------------------HLQPNIAHA--------------------
------------------------------------------------------------
------------------------------------------------------------
------------------------------------------------------------
------------------------------------------------------------
------------------------------------------------------------
------------------------------------------------------------
------------------------------------------------------------
------------------------------------------------------------
------------------------------------------------------------
------------------------------------------------------------
------------------------------------------------------------
------------------------------------------------------------
------------------------------------------------------------
------------------------------------------------------------
------------------------------------------------------------
---------
>gnl|CHGC|GOBAR_AA16586 [gene=GOBAR_AA16586] [protein=hypothetical protein]
------------------------------------------------------------
------------------------------------------------------------
------------------------------------------------------------
------------------------------------------------------------
------------------------------------------------------------
------------------------------------------------------------
------------------------------------------------------------
------------------------------------------------------------
------------------------------------------------------------
------------------------------------------------------------
------------------------------------------------------------
------------------------------------------------------------
------------------------------------------------------------
------------------------------------------------------------
------------------------------------------------------------
------------------------------------------------------------
------------------------------------------------------------
------------------------------------------------------------
------------------------------------------------------------
------------------------------------------------------------
------------------------------------------------------------
------------------------------------------------------------
----------------------M-------------DS----------------------
------------------------------------------------------------
------------------------------------------------------------
------------------------------------------------------------
------------------------------------------------------------
------------------------------------------------------------
------------------------------------------------------------
----------------------------------------------FV-----TTL----
------------------------------------------------------------
------------------------------------------------------------
---------S--------------RL----S-----------------------------
------------------------------------------------------------
------------------------------------------------------------
------------------------------------------------------------
------------------------------------------------------------
------------------------------------------------------------
------------------------------------------------------------
------------------------------------------------------------
------------------------------------------------------------
------------------------------------------------------------
------------------------------------------------------------
------------------------------------------------------------
------------------------------------------------------------
------------------------------------------------------------
------------------------------------------------------------
------------------------------------------------------------
------------------------------------------------------------
------------------------------------------------------------
------------------------------------------------------------
------------------------------------------------------------
------------------------------------------------------------
------------------------------------------------------------
------------------------------------------------------------
------------------------------------------------------------
------------------------------------------------------------
------------------------------------------------------------
------------------------------------------------------------
------------------------------------------------------------
------------------------------------------------------------
------------------------------------------------------------
------------------------------------------------------------
------------------------------------------------------------
-----------------------------------------------------------S
-----LKTL--------------------S--LISLGI-WG-------------------
------------------------------------------------------------
------------------------------------------------------------
------------------------------------------------------------
------------------------------------------------------------
------------------------------------------------------------
------------------------------------------------------------
------------------------------------------------------------
------------------------------------------------------------
------------------------------------------------------------
-------------------------------------PLP----DK----I----H----
-RL---------------------------------------------------------
--------S-SL------------------------EYL--------------------D
LSSN--------------------------------------------------------
------------------------------------------------------------
------------------------------------------------------------
------------------------------------------------------------
------------------------------------------------------------
------------------------------------------------------------
------------------------------------------------------------
------------------------------------------------------------
------------------------------------------------------------
------------------------------------------------------------
------------------------------------------------------------
------------------------------------------------------------
------------------------------------------------------------
------------------------------------------------------------
------------------------------------------------------------
------------------------------------------------------------
------------------------------------------------------------
------------------------------------------------------------
------------------------------------------------------------
------------------------------------------------------------
------------------------------------------------------------
------------------------------------------------------------
------------------------------------------------------------
--------------------------FL-F-----------------------GSI--PP
KM-------F---------------T--L------------------------L------
----------------------------KLQTF-------------------VLD-DN-V
FN----------------------------------------------------------
------------------------------------------------------------
----D-------------------------------------------------------
----------TVP---SWL-----------------------------------------
------------------------------------------------------------
------------------------------------------------------------
---------------------------------------NSLPNLTTLR-----------
------------------------------------------------------------
------------------------------------------------------------
------------------------------------------------------------
------------------------------------------------------------
------------------------------------------------------------
------------------------------------------------------------
------------------------------------------------------------
--------------------------------------------MKNNRLK-GPFPSSI-
--------KGIRTLV---------------------DLA--LS---SNEISG--NLP---
------------------------------------------------------------
------------------------------------------------------DLSSLT
NL---KLL---------------------------------DLS-GNKLGSH--------
-------LPT--------------------------------------------------
------------------------LPKGLL-MV---------------------------
------------------------------------------------------------
------------------------------------------------------------
-FLDNN-S----FMG--EIP---TQ-YGQ----------------------------LNQ
L-----------------------------------------------------------
------------------------------------------------------------
------------------------------------------------------------
------------------------------------------------------------
------------------------------------------------------------
------------------------------------------------------------
------------------------------------------------------------
---------------------------------------------QHI-DVSF-------
-------------------------------------------N---MLTGKP-------
---------PPE------L------------------------FSL--------------
------------P-SLT-----HL------------------------------------
--------N-------------LASN--TLKGS-L-----------------S--DNL--
----N-CGRN------LEFV---------------------------DISNN-RL-M-G-
---SLP--S------------C---LNS--------------------------------
------------------------------------------------------------
-----------------------ETR--DNRV----IK---------------------F
SG-----NC-----------FSIA-----------------------------G----HH
Q-----------------HPE----------SYC-------------------R-----E
FKV---------------------------------------------------------
----HVYKS--S--NG-------------------GKG--I--------GVL--------
------------------------------------------------------------
------------------------------------------------------------
------------------------------------------------------------
------------------------------------------------------------
------------------------------------------------------------
-------------------VG----LIV--G-I--AVL--IV------------------
----------------------------LV---AIG------F----L------------
----IVC-----R-----------------------------------------------
-------------------R------------YCP------------------R--VR--
-----------------------------S------EQ-HLL------------------
------------------------QKSVPENSTAGLSSEILTNPRHVFESSKSEVQ----
------------------------------------------------------------
-----------------IL------------------P---------SCRS---------
-------------------F--SLEEL--KEAT---------------------------
------------------------------------------------------------
------------------------------------------------------------
------------NNFDS-SAFLGEGS-Y-GKI----------------------------
------------------------------------------------------------
------------------------------------------------------------
------------------------------------------------------------
-----FK-------------------GL--L-K--------N--G-----------T--Q
V-AIRCL--------------------PTS-K-KYSI----------RNLKLR----LDM
LA----KI-RHPHLV---------------------------------------------
------------------------------------------------------------
------------------------------------------------------------
------------------------------------------------------------
------------------------------------------------------------
------------------------------------------------------------
------------------------------------------------------------
-----------------C------------------------------------------
IL---GHCIEVEQDDNC----------------SINRVFFVLEYIPNGNFR-SHL--S--
------------------------------------------------------------
------------------------------------------------------------
------------------------------------------------------------
-----------------------------------DNSPGEVL----------SWPE---
------------------------------------------------------------
------------------------------------------------------------
------------------------------------------------------------
------------------------------------------------------------
------------------------------------------------------------
--RLAVLICVCK--------------------------AVH-------------------
-------------------FLHT-G--VIP---GFF--H------NRLKTNNILINE---
-----------------HRLAKLGD-YGL-------------------------------
------------------------------------------------------------
---------------------------------------------------SI-------
-I----------------------------------------------------------
------------------------------------------------------------
-----------S-EE--------------------------------TG-----------
-------N--YG----TK------------------------G-----------------
-------------------------Q----------------------------------
------------------------------------------------------------
------------------------------------------------------------
------------------------------------------------------------
------------------------------------------------------------
------------------------------------------------------------
------------------------------------------------------------
------------------------------------------------------------
------------------------------------------------------------
------------------------------------------------------------
------------------------------------------------------------
------------------------------------------------------------
------------------------------------------------------------
------------------------------------------------------------
------------------------------------------------------------
------------------------------------------------------E---P-
--------------------------------K------------------SWQ--MTR-
------------------------------------------------------------
-------------------------L----------------------------------
------------------------------------------------------------
------------------------------------------------------------
-----------D----D-----------------------------------------DV
YS-F----------GLIL------------------------------------------
------------------------------------------------------------
-------LESMLGPS------------VP-------------------------------
-----------------------------------------------------AKTEATL
RD---------E-------------LA----------------------------S-F--
-----------------S------------KQ----------------------------
-----------------------E-------------------G-------R--V-----
--------------------RLM-----------DPVV----------------------
------------------------------------------------------------
------------------------------------------------------------
------------------------------------------------------------
------------------------------------------------------------
-----------------------------------------------LA---TCS-E-E-
---------SIT-V----------------------------------------------
------------------------------------------------------------
----------------------------------------------------VISL----
-T---------NNCI------------------------------C--P-ELWS------
---R------PTFDDI--------------------------------------------
------------------------------------------------------------
------------------------------------------------------------
------------------------------------------------------------
---------L--------------------------WNLQH-------------------
------------------------------------------------------------
---------------------------------------------------------AA-
------------------------------------------------------------
------------------------------------------------------------
------------------------------------------------------------
------------------------------------------------------------
------------------------------------------------------------
------------------------------------------------------------
------------------------------------------------------------
------------------------------------------------------------
------------------------------------------------------------
------------------------------------------------------------
------------------------------------------------------------
------------------------------------------------------------
------------------------------------------------------------
------------------------------------------------------------
-------------------------------HLQPNIAHA--------------------
------------------------------------------------------------
------------------------------------------------------------
------------------------------------------------------------
------------------------------------------------------------
------------------------------------------------------------
------------------------------------------------------------
------------------------------------------------------------
------------------------------------------------------------
------------------------------------------------------------
------------------------------------------------------------
------------------------------------------------------------
------------------------------------------------------------
------------------------------------------------------------
------------------------------------------------------------
------------------------------------------------------------
---------
>Gh_A12G1707
------------------------------------------------------------
------------------------------------------------------------
------------------------------------------------------------
------------------------------------------------------------
------------------------------------------------------------
------------------------------------------------------------
------------------------------------------------------------
------------------------------------------------------------
------------------------------------------------------------
------------------------------------------------------------
------------------------------------------------------------
------------------------------------------------------------
------------------------------------------------------------
------------------------------------------------------------
------------------------------------------------------------
---------MEFC-----------------------------------------------
------------------------------------------------------------
------------------------------------------------------------
------------------------------------------------------------
------------------------------------------------------------
----------------TLFLLISCLSWSLFVLCDSQLQTS--------------------
------------------------------------------------------------
------------------------------------QS----------------------
------------------------------------------------------------
------------------------------------------------------------
------------------------------------------------------------
------------------------------------------------------------
------------------------------------------------------------
------------------------------------------------------------
-------------------------------------QVLLQ----LK-----KHL----
------------------------------------------------------------
-------------------------EY----P--KQLELWYDRKTEFC----SLPPSAN-
---------L--------------NI----T-C---------------------------
------------------------------------------------------------
------------------------------------------------------------
------------------------------------------------------------
------------------------------------------------------------
------------------------------------------------------------
------------------------------------------------------------
------------------------------------------------------------
------------------------------------------------------------
------------------------------------------------------------
------------------------------------------------------------
EFNS-----------------------------------------------------VTE
LNIMG---------------------------------------------DKP-------
------------------------------------------------------------
------------------------------------------------------------
------------------------------------------------------------
---------------------------------------------------------ATK
VSD-------------FSGFPL--------------------------------------
------------------------------------------------------------
------------------------------------------------------------
------------------------------------------------------------
------------------------------------------------------------
------------------------------------------------------------
------------------------------------------------------------
------------------------------------------------------------
------------------------------------------------------------
------------------------------------------------------------
------------------------------------------------------------
------------------------------------------------------------
------------------------------------------------------------
------------------------------------------------------------
------------------------------------------------------PNKTLS
QSFSMDSFVTT------------------------LSRLS-------------------S
-----LKTL--------------------S--LISLGI-WG-------------------
------------------------------------------------------------
------------------------------------------------------------
------------------------------------------------------------
------------------------------------------------------------
------------------------------------------------------------
------------------------------------------------------------
------------------------------------------------------------
------------------------------------------------------------
------------------------------------------------------------
-------------------------------------PLP----DK----I----H----
-RL---------------------------------------------------------
--------S-SL------------------------EYL--------------------D
LSSN--------------------------------------------------------
------------------------------------------------------------
------------------------------------------------------------
------------------------------------------------------------
------------------------------------------------------------
------------------------------------------------------------
------------------------------------------------------------
------------------------------------------------------------
------------------------------------------------------------
------------------------------------------------------------
------------------------------------------------------------
------------------------------------------------------------
------------------------------------------------------------
------------------------------------------------------------
------------------------------------------------------------
------------------------------------------------------------
------------------------------------------------------------
------------------------------------------------------------
------------------------------------------------------------
------------------------------------------------------------
------------------------------------------------------------
------------------------------------------------------------
------------------------------------------------------------
--------------------------FL-F-----------------------GSI--PP
KM-------F---------------T--L------------------------L------
----------------------------KLQTF-------------------VLD-DN-V
FN----------------------------------------------------------
------------------------------------------------------------
----D-------------------------------------------------------
----------TVP---SWL-----------------------------------------
------------------------------------------------------------
------------------------------------------------------------
---------------------------------------NSLPNLTTLR-----------
------------------------------------------------------------
------------------------------------------------------------
------------------------------------------------------------
------------------------------------------------------------
------------------------------------------------------------
------------------------------------------------------------
------------------------------------------------------------
--------------------------------------------MKNNRLK-GPFPSSI-
--------KGIRTLV---------------------DLA--LS---SNEISG--NLP---
------------------------------------------------------------
------------------------------------------------------DLSSLT
NL----KLL--------------------------------DLS-GNKLGSH--------
-------LPT--------------------------------------------------
------------------------LPKGLL-MV---------------------------
------------------------------------------------------------
------------------------------------------------------------
-FLDNN-S----FMG--EIPTQYGQ-LNQ-------------------------------
------------------------------------------------------------
------------------------------------------------------------
------------------------------------------------------------
------------------------------------------------------------
------------------------------------------------------------
------------------------------------------------------------
------------------------------------------------------------
---------------------------------------------LQHIDVSF-------
-------------------------------------------N---MLTGKP-------
---------PPE------L------------------------FSL--------------
------------P-SLT-----HL------------------------------------
--------N-------------LASN--TLKGS-L-----------------S--DNL--
----N-CGRN------LEFV---------------------------DISNN-RL-M-G-
---SLP--S---------------------------------------------------
------------------------------------------------------------
------------------------CL--NSET----RDNRVIK----------------F
SG-----NC-----------FSIA-----------------------------G------
H--HQ-------------HPE----------SYC-------------------R-----E
FKV---------------------------------------------------------
-----------------------------------HVY--KSSNGGKGIGVL--------
------------------------------------------------------------
------------------------------------------------------------
------------------------------------------------------------
------------------------------------------------------------
------------------------------------------------------------
-------------------VG----LIV--G-IAXAVL--IV------------------
----------------------------LV---AIG------F----L------------
----IVC-----R-----------------------------------------------
-------------------R----------------------------------------
-----------------------------Y------CPRVRS------------------
---------------EQH------LLQKSVPENSTAGLSSEILTNPRHVFESSKSE----
------------------------------------------------------------
-VQI----------------------------L----P---------SCRS---------
-------------------F--SLEEL--KEAT---------------------------
------------------------------------------------------------
------------------------------------------------------------
------------NNFDS-SAFLGEGS-Y-GKI----------------------------
------------------------------------------------------------
------------------------------------------------------------
------------------------------------------------------------
-----FK-------------------GL--L-K--------N--G-----------T--Q
V-AIRCL--------------------PTS-----KK---Y----SIRNLKLR----LDM
LA----KI-RHPHLV---------------------------------------------
------------------------------------------------------------
------------------------------------------------------------
------------------------------------------------------------
------------------------------------------------------------
------------------------------------------------------------
------------------------------------------------------------
-----------------C------------------------------------------
IL---GHCIEVEQDDNC----------------SINRVFFVLEYIPNGNFR-SHL--S--
------------------------------------------------------------
------------------------------------------------------------
------------------------------------------------------------
-----------------------------------DNSPGEVL----------SWPE---
------------------------------------------------------------
------------------------------------------------------------
------------------------------------------------------------
------------------------------------------------------------
------------------------------------------------------------
--RLAVLICVCK--------------------------AVH-------------------
-------------------FLHT-G--VIP---GFF--H------NRLKTNNILINE---
-----------------HRLAKLGD-YGL-------------------------------
------------------------------------------------------------
---------------------------------------------------SI-------
-I----------------------------------------------------------
------------------------------------------------------------
-----------S-----------------------------------EE-----------
----------TG----NY------------------------G-----------------
-------------------------T----------------------------------
------------------------------------------------------------
------------------------------------------------------------
------------------------------------------------------------
------------------------------------------------------------
------------------------------------------------------------
------------------------------------------------------------
------------------------------------------------------------
------------------------------------------------------------
------------------------------------------------------------
------------------------------------------------------------
------------------------------------------------------------
------------------------------------------------------------
------------------------------------------------------------
------------------------------------------------------------
------------------------------------------------------KGQEP-
--------------------------------K------------S---WQM----TRL-
------------------------------------------------------------
------------------------------------------------------------
------------------------------------------------------------
------------------------------------------------------------
-----------D----D-----------------------------------------DV
YS-F----------GLIL------------------------------------------
------------------------------------------------------------
-------LESMLGPS------------VP-------------------------------
-----------------------------------------------------AKTEATL
RD---------E-------------LA----------------------------S-L--
-----------------S------------KQ----------------------------
-----------------------E-------------------G-------R--V-----
--------------------RLM-----------DPVV------L---------------
------------------------------------------------------------
------------------------------------------------------------
------------------------------------------------------------
------------------------------------------------------------
-----------------------------------------------A------TCSEE-
---------SIT-V----------------------------------------------
------------------------------------------------------------
----------------------------------------------------VISL----
-T---------NNCI------------------------------C--P-ELWS------
---R------PTFDDI--------------------------------------------
------------------------------------------------------------
------------------------------------------------------------
------------------------------------------------------------
---------L--------------------------WNLQH-------------------
------------------------------------------------------------
---------------------------------------------------------AA-
------------------------------------------------------------
------------------------------------------------------------
------------------------------------------------------------
------------------------------------------------------------
------------------------------------------------------------
------------------------------------------------------------
------------------------------------------------------------
------------------------------------------------------------
------------------------------------------------------------
------------------------------------------------------------
------------------------------------------------------------
------------------------------------------------------------
------------------------------------------------------------
------------------------------------------------------------
-------------------------------HLQPNIAHA--------------------
------------------------------------------------------------
------------------------------------------------------------
------------------------------------------------------------
------------------------------------------------------------
------------------------------------------------------------
------------------------------------------------------------
------------------------------------------------------------
------------------------------------------------------------
------------------------------------------------------------
------------------------------------------------------------
------------------------------------------------------------
------------------------------------------------------------
------------------------------------------------------------
------------------------------------------------------------
------------------------------------------------------------
---------
>Gh_D12G1869
------------------------------------------------------------
------------------------------------------------------------
------------------------------------------------------------
------------------------------------------------------------
------------------------------------------------------------
------------------------------------------------------------
------------------------------------------------------------
------------------------------------------------------------
------------------------------------------------------------
------------------------------------------------------------
------------------------------------------------------------
------------------------------------------------------------
------------------------------------------------------------
------------------------------------------------------------
-------------------------------------------------------MEF--
---------CTLF-----------------------------------------------
------------------------------------------------------------
------------------------------------------------------------
------------------------------------------------------------
------------------------------------------------------------
---------LLISCLSWSLFVL--------CDSQ--LQTS--------------------
------------------------------------------------------------
------------------------------------QS----------------------
------------------------------------------------------------
------------------------------------------------------------
------------------------------------------------------------
------------------------------------------------------------
------------------------------------------------------------
------------------------------------------------------------
-------------------------------------QVLLQ----LK-----KHL----
------------------EYPKQLEL----------------------------------
------------------------------------------------------------
-----WYDRK--------------TE----F-C---------------------------
------------------------------------------------------------
------------------------------------------------------------
------------------------------------------------------------
------------------------------------------------------------
------------------------------------------------------------
------------------------------------------------------------
------------------------------------------------------------
------------------------------------------------------------
------------------------------------------------------------
------------------------------------------------------------
----------------------------------------------------S-LPPSAN
LNITC--------------------E----------------------------------
------------------------------------------------------------
------------------------------------------------------------
------------------------------------------------------------
-------------------------------------------FNSVTELNIMGDKPATK
VSD-------------FAGFPI--------------------------------------
------------------------------------------------------------
------------------------------------------------------------
------------------------------------------------------------
------------------------------------------------------------
------------------------------------------------------------
------------------------------------------------------------
------------------------------------------------------------
------------------------------------------------------------
------------------------------------------------------------
------------------------------------------------------------
------------------------------------------------------------
------------------------------------------------------------
------------------------------------------------------------
------------------------------------------------------PNKTLS
HSFSMDSFVTT------------------------LSRLS-------------------S
-----LKTL--------------------S--LISLGI-WG-------------------
------------------------------------------------------------
------------------------------------------------------------
------------------------------------------------------------
------------------------------------------------------------
------------------------------------------------------------
------------------------------------------------------------
------------------------------------------------------------
------------------------------------------------------------
------------------------------------------------------------
-------------------------------------PLP----DK----I----H----
-RL---------------------------------------------------------
--------S-SL------------------------EYL--------------------D
LSSN--------------------------------------------------------
------------------------------------------------------------
------------------------------------------------------------
------------------------------------------------------------
------------------------------------------------------------
------------------------------------------------------------
------------------------------------------------------------
------------------------------------------------------------
------------------------------------------------------------
------------------------------------------------------------
------------------------------------------------------------
------------------------------------------------------------
------------------------------------------------------------
------------------------------------------------------------
------------------------------------------------------------
------------------------------------------------------------
------------------------------------------------------------
------------------------------------------------------------
------------------------------------------------------------
------------------------------------------------------------
------------------------------------------------------------
------------------------------------------------------------
------------------------------------------------------------
--------------------------FL-F-----------------------GSI--PP
KM-------F---------------T--L------------------------L------
----------------------------KLQTF-------------------VLD-DN-V
FN----------------------------------------------------------
------------------------------------------------------------
----D-------------------------------------------------------
----------TVP---SWL-----------------------------------------
------------------------------------------------------------
------------------------------------------------------------
---------------------------------------NSLPNLTTLR-----------
------------------------------------------------------------
------------------------------------------------------------
------------------------------------------------------------
------------------------------------------------------------
------------------------------------------------------------
------------------------------------------------------------
------------------------------------------------------------
--------------------------------------------MKKNRLK-GPFPSSI-
--------EGIKTLV---------------------DLD--LS---SNEISG--DLP---
------------------------------------------------------------
------------------------------------------------------DLSSLT
NL---KLL---------------------------------DLR-GNKLGSH--------
-------LPT--------------------------------------------------
------------------------LPKGLL-MV---------------------------
------------------------------------------------------------
------------------------------------------------------------
-FLNNN-S----FMG--EIP---TQ-Y-G----------------------------QLN
Q-----------------------------------------------------------
------------------------------------------------------------
------------------------------------------------------------
------------------------------------------------------------
------------------------------------------------------------
------------------------------------------------------------
------------------------------------------------------------
---------------------------------------------LQHIDVSF-------
-------------------------------------------N---MLTGKP-------
---------PPE------L------------------------FSL--------------
------------P-SLA-----HL------------------------------------
--------N-------------LASN--TLKGS-L-----------------S--DNL--
----N-CGRN------LEFV---------------------------DISNN-RL-M-G-
---SLP--S------------C---LNS--------------------------------
------------------------------------------------------------
-----------------------ETR--DNRV----IK---------------------F
SG-----NC-----------LSIA-----------------------------G----HH
Q-----------------HPE----------SYC-------------------R-----E
FKV---------------------------------------------------------
----PVYKS--N--NG-------------------GKG--I--------GVS--------
------------------------------------------------------------
------------------------------------------------------------
------------------------------------------------------------
------------------------------------------------------------
------------------------------------------------------------
-------------------VG----LIV--G-I--AVL--IV------------------
----------------------------LL---AIG------L----L------------
----IVC-----R-----------------------------------------------
-------------------R------------YCP------------------R--VI--
-----------------------------S------EQ-HLL----------------QK
SVPEN--------STAGL------------------------------------------
------------------------------------------------------------
-SSE-------------ILTNPRHVFESSKS-EVQILP---------SCRS---------
-------------------F--SLEEL--KEAT---------------------------
------------------------------------------------------------
------------------------------------------------------------
------------NNFDS-SAFLGEGS-Y-GKI----------------------------
------------------------------------------------------------
------------------------------------------------------------
------------------------------------------------------------
-----YK-------------------GL--L-K--------N--G-----------T--Q
V-AIRCL--------------------PTS-K-KYSI----------RNLKLR----LDM
LA----KI-RHPHLV---------------------------------------------
------------------------------------------------------------
------------------------------------------------------------
------------------------------------------------------------
------------------------------------------------------------
------------------------------------------------------------
------------------------------------------------------------
-----------------C------------------------------------------
IL---GHCIEVEQDDHC----------------SINRVFFVLEYIPNGNFR-SHL--S--
------------------------------------------------------------
------------------------------------------------------------
------------------------------------------------------------
-----------------------------------DNSPGEVL----------SWPE---
------------------------------------------------------------
------------------------------------------------------------
------------------------------------------------------------
------------------------------------------------------------
------------------------------------------------------------
--RLAVLICVCK--------------------------AVH-------------------
-------------------FLHT-G--VIP---GFF--H------NRLKTTNILINE---
-----------------HRLAKLGD-YGL-------------------------------
------------------------------------------------------------
---------------------------------------------------SI-------
-I----------------------------------------------------------
------------------------------------------------------------
-----------S-EE--------------------------------TG-----------
-------N--YG----TK------------------------G-----------------
-------------------------Q----------------------------------
------------------------------------------------------------
------------------------------------------------------------
------------------------------------------------------------
------------------------------------------------------------
------------------------------------------------------------
------------------------------------------------------------
------------------------------------------------------------
------------------------------------------------------------
------------------------------------------------------------
------------------------------------------------------------
------------------------------------------------------------
------------------------------------------------------------
------------------------------------------------------------
------------------------------------------------------------
------------------------------------------------------E---P-
--------------------------------K------------------SWQ--MTR-
------------------------------------------------------------
-------------------------L----------------------------------
------------------------------------------------------------
------------------------------------------------------------
-----------D----D-----------------------------------------DV
YS-F----------GLIL------------------------------------------
------------------------------------------------------------
-------LESMLGPS------------VP-------------------------------
-----------------------------------------------------AKTEATL
RG---------E-------------LA----------------------------S-L--
-----------------S------------KQ----------------------------
-----------------------E-------------------G-------R--V-----
--------------------RLM-----------DPVV----------------------
------------------------------------------------------------
------------------------------------------------------------
------------------------------------------------------------
------------------------------------------------------------
-----------------------------------------------LA---TCS-E-E-
---------SIT-V----------------------------------------------
------------------------------------------------------------
----------------------------------------------------VISL----
-T---------NKCI------------------------------C--P-ELWS------
---R------PTFDDI--------------------------------------------
------------------------------------------------------------
------------------------------------------------------------
------------------------------------------------------------
---------L--------------------------WNLQH-------------------
------------------------------------------------------------
---------------------------------------------------------AA-
------------------------------------------------------------
------------------------------------------------------------
------------------------------------------------------------
------------------------------------------------------------
------------------------------------------------------------
[truncated: 30,622,010 more chars]
