# Supplementary material for: Genome-Wide Analysis of LRR-RLK Gene Family in Four Gossypium Species and Expression Analysis during Cotton Development and Stress Responses
Source: Genes (Basel). 2018 Nov 29;9(12):592. doi: 10.3390/genes9120592 (PMC6316826; doi:10.3390/genes9120592)
Supplement: Supplementary file 1 [file genes-09-00592-s001.zip › Supplementary data 2.nwk]

(((((((evm.model.Ga12G2605:0.00238,Gh_A12G0463:0.00138)0.972:0.00828,((gnl|CHGC|GOBAR_DD10462:0.00315,Gh_D12G0466:0.00145)0.997:0.00811,Gorai.008G051700.1:0.01466)0.886:0.00368)1.000:0.18586,(AT4G20140.1:0.09222,AT5G44700.1:0.15307)0.999:0.10453)1.000:0.48370,((AT2G26330.1:0.10060,((evm.model.Ga07G0208:0.01012,((gnl|CHGC|GOBAR_AA18091:0.00055,(Gorai.001G019800.1:0.00458,(gnl|CHGC|GOBAR_DD25858:0.00689,Gh_D07G0162:0.00152)0.000:0.00055)0.982:0.00459)0.323:0.00152,Gh_A07G2348:0.00054)0.868:0.00242)1.000:0.04662,((Gorai.010G096300.1:0.00256,(Gh_D06G0879:0.00389,gnl|CHGC|GOBAR_DD04068:0.01724)0.775:0.00095)0.973:0.00634,((evm.model.Ga06G0937:0.00328,Gh_A06G0747:0.00296)0.014:0.00077,gnl|CHGC|GOBAR_AA11772:0.04628)0.974:0.00650)1.000:0.05283)0.923:0.02760)1.000:0.12867,(((evm.model.Ga11G4047:0.00285,(gnl|CHGC|GOBAR_AA36304:0.01469,Gh_A11G0071:0.00087)0.797:0.00155)0.894:0.00557,(Gorai.007G009000.1:0.00317,(Gh_D11G0073:0.00054,gnl|CHGC|GOBAR_DD20603:0.00409)0.905:0.00220)0.677:0.00443)1.000:0.09616,(AT5G62230.1:0.06070,AT5G07180.1:0.06772)1.000:0.07064)0.998:0.15074)1.000:0.53861)0.980:0.14950,((((AT1G17230.1:0.36418,(Gh_A02G0270:0.48730,((AT5G63930.1:0.18216,(((Gorai.004G249900.1:0.00074,(Gh_D08G2304:0.00272,(gnl|CHGC|GOBAR_DD25962:0.00426,gnl|CHGC|GOBAR_DD38304:0.00055)0.829:0.00074)0.663:0.00141)0.943:0.00537,(evm.model.Ga08G2539:0.00073,Gh_A08G2329:0.00410)0.941:0.00500)1.000:0.09711,(evm.model.Ga11G1201:0.00142,((Gorai.007G271300.1:0.00138,(Gh_D11G2499:0.00070,gnl|CHGC|GOBAR_DD27821:0.00055)0.764:0.00072)0.881:0.00140,(gnl|CHGC|GOBAR_DD17201:0.00197,Gh_A11G2202:0.00351)0.000:0.00082)0.766:0.00071)1.000:0.06722)1.000:0.10109)1.000:0.08263,(AT2G33170.1:0.22969,((((gnl|CHGC|GOBAR_AA40214:0.00055,gnl|CHGC|GOBAR_DD30919:0.00070)0.861:0.00161,(Gh_D09G1921:0.00226,Gorai.006G219400.1:0.00386)0.584:0.00273)0.477:0.00395,(evm.model.Ga09G2252:0.00341,Gh_A09G1800:0.00341)0.952:0.00475)1.000:0.08656,(evm.model.Ga03G0339:0.00889,(gnl|CHGC|GOBAR_AA34201:0.00150,(gnl|CHGC|GOBAR_DD05650:0.00076,(Gorai.005G039600.1:0.00872,Gh_D02G0338:0.00266)0.978:0.00481)0.940:0.00491)0.757:0.00601)1.000:0.08231)1.000:0.09507)0.677:0.03336)0.909:0.08734)0.945:0.13512)1.000:0.30531,((AT1G34110.1:0.12053,(gnl|CHGC|GOBAR_DD04499:0.24068,((evm.model.Ga05G2897:0.00259,(Gh_A05G2324:0.00087,gnl|CHGC|GOBAR_AA13899:0.00327)0.361:0.00069)0.781:0.00112,(Gorai.009G286600.1:0.00207,Gh_D05G2585:0.00137)0.195:0.00113)0.295:0.00852)1.000:0.09077)1.000:0.34561,(((gnl|CHGC|GOBAR_DD38159:0.03673,(gnl|CHGC|GOBAR_AA19559:0.00055,(evm.model.Ga03G1252:0.00055,Gh_A03G0775:0.00066)0.901:0.00128)0.870:0.00816)1.000:0.30058,((((((gnl|CHGC|GOBAR_DD35462:0.00474,gnl|CHGC|GOBAR_AA03653:0.00066)0.936:0.00235,evm.model.Ga01G1002:0.00164)0.247:0.00054,Gh_A01G0744:0.00435)0.785:0.00070,(Gh_D01G0764:0.00198,Gorai.002G103300.1:0.00197)0.890:0.00293)1.000:0.07098,((evm.model.Ga05G4258:0.00829,(gnl|CHGC|GOBAR_AA34905:0.00235,Gh_A04G0038:0.00253)0.153:0.00123)0.994:0.01049,(Gorai.009G452000.1:0.00681,(gnl|CHGC|GOBAR_DD06185:0.01211,Gh_D05G3696:0.00524)1.000:0.01253)0.811:0.00382)1.000:0.08893)0.997:0.08341,(AT4G26540.1:0.09512,AT5G56040.1:0.10530)1.000:0.08520)1.000:0.19581)1.000:0.15187,(((Gh_D02G0724:0.00071,Gorai.005G081200.1:0.00346)0.868:0.00377,(evm.model.Ga03G0773:0.00592,(Gh_A02G0677:0.00356,(gnl|CHGC|GOBAR_AA09505:0.00182,gnl|CHGC|GOBAR_DD15472:0.00233)0.919:0.00312)0.085:0.00096)0.796:0.00355)1.000:0.38055,((AT3G24240.1:0.19558,((Gh_D10G1439:0.00125,((gnl|CHGC|GOBAR_DD19037:0.00053,gnl|CHGC|GOBAR_AA34228:0.00373)0.978:0.00421,Gorai.011G162100.1:0.00538)0.832:0.00054)0.829:0.00109,(evm.model.Ga10G1436:0.00125,Gh_A10G1074:0.00312)0.861:0.00270)1.000:0.10288)0.988:0.05400,(AT5G48940.1:0.19809,(Gorai.001G184400.1:0.00124,((gnl|CHGC|GOBAR_DD22993:0.00193,(Gh_A07G2223:0.00062,(gnl|CHGC|GOBAR_AA21291:0.00139,evm.model.Ga07G1749:0.00183)0.777:0.00062)0.899:0.00162)0.960:0.00326,Gh_D07G1551:0.00246)0.402:0.00181)1.000:0.10352)0.991:0.05942)1.000:0.15176)0.840:0.07240)1.000:0.12839)1.000:0.21048)0.464:0.08912,((((((evm.model.Ga07G0274:0.00239,Gh_A07G0162:0.00084)0.949:0.01153,(Gorai.001G026700.1:0.00554,(gnl|CHGC|GOBAR_DD16333:0.00256,Gh_D07G0219:0.00243)0.899:0.00240)0.934:0.00662)1.000:0.13523,(Gorai.009G049000.1:0.17946,(Gh_D05G0478:0.00380,(evm.model.Ga05G0496:0.00568,gnl|CHGC|GOBAR_DD20844:0.00212)0.759:0.00267)0.891:0.01033)0.812:0.09365)1.000:0.69756,(AT5G06940.1:0.26483,((Gorai.006G139200.1:0.00089,(Gh_D09G1175:0.00179,gnl|CHGC|GOBAR_DD25935:0.00054)0.887:0.00170)0.318:0.00192,(evm.model.Ga09G1424:0.00257,(gnl|CHGC|GOBAR_AA08625:0.00421,Gh_A09G1169:0.00054)0.295:0.00104)0.099:0.00224)0.999:0.14636)1.000:0.63752)0.270:0.11197,(((((evm.model.Ga05G0275:0.00297,Gh_A05G0184:0.00055)0.979:0.01285,(gnl|CHGC|GOBAR_DD24609:0.00327,(Gorai.009G027700.1:0.00739,Gh_D05G0258:0.00325)0.930:0.00458)0.916:0.00786)1.000:0.43592,(AT5G25930.1:0.31429,(((((evm.model.Ga05G0486:0.00516,(Gh_D05G0470:0.01921,Gorai.009G048200.1:0.00148)0.998:0.01594)0.791:0.00435,(gnl|CHGC|GOBAR_AA33717:0.01597,gnl|CHGC|GOBAR_DD20854:0.05443)0.998:0.02235)0.976:0.10639,Gh_A05G0352:0.40902)1.000:0.23295,((Gorai.001G026000.1:0.00327,(gnl|CHGC|GOBAR_DD16325:0.00218,Gh_D07G0212:0.00109)0.526:0.00215)0.920:0.01012,(evm.model.Ga07G0268:0.00299,(gnl|CHGC|GOBAR_AA22200:0.01710,Gh_A07G2299:0.00822)0.068:0.00175)0.784:0.00252)1.000:0.14350)0.041:0.01952,(Gorai.010G104300.1:0.00349,((gnl|CHGC|GOBAR_DD10329:0.00093,(gnl|CHGC|GOBAR_AA10985:0.00161,(evm.model.Ga06G1027:0.00147,Gh_A06G0824:0.00055)0.986:0.00634)1.000:0.01557)0.858:0.00393,Gh_D06G0952:0.00218)0.598:0.00266)1.000:0.11990)1.000:0.10717)0.993:0.10852)1.000:0.30641,(((AT1G28440.1:0.16040,(((evm.model.Ga10G2786:0.00084,Gh_A10G0261:0.00320)0.960:0.00639,(Gh_D10G0261:0.00491,Gorai.011G030400.1:0.00236)0.403:0.00101)1.000:0.04906,((evm.model.Ga05G1695:0.00055,Gh_A05G1341:0.00404)0.960:0.00475,((Gh_D05G1510:0.00054,(gnl|CHGC|GOBAR_DD25778:0.00084,gnl|CHGC|GOBAR_AA39946:0.00515)0.965:0.00406)0.349:0.00082,Gorai.009G166500.1:0.00135)0.925:0.00392)0.999:0.03447)1.000:0.09279)1.000:0.10267,(AT4G28490.1:0.27251,((Gh_D02G1808:0.00055,Gorai.005G199100.1:0.00401)0.874:0.00259,((evm.model.Ga03G2074:0.00330,Gh_A03G1368:0.00326)0.886:0.00360,gnl|CHGC|GOBAR_AA13853:0.05252)0.918:0.00464)1.000:0.16420)0.769:0.07309)1.000:0.21729,(AT5G65710.1:0.27274,((Gh_D03G0300:0.00475,Gorai.003G034200.1:0.00524)0.852:0.00445,(evm.model.Ga02G0316:0.00152,(gnl|CHGC|GOBAR_AA18044:0.00054,Gh_A02G1419:0.00153)1.000:0.30654)0.525:0.01176)1.000:0.25479)1.000:0.30802)0.994:0.13755)0.982:0.12987,((((Gorai.002G211900.1:0.00300,(Gh_D01G1753:0.00455,Gh_A01G1507:0.00685)0.177:0.00234)1.000:0.19619,(((Gh_A06G0229:0.01391,Gorai.010G030600.1:0.01342)1.000:0.12445,(((gnl|CHGC|GOBAR_AA32338:0.00084,(Gh_A02G0816:0.00405,evm.model.Ga14G1495:0.00406)0.875:0.00158)0.996:0.01935,(Gh_D02G0867:0.00635,(gnl|CHGC|GOBAR_DD00003:0.00161,Gorai.005G097600.1:0.00055)0.939:0.00336)0.985:0.01226)1.000:0.09606,(Gh_D05G2519:0.47827,((Gorai.009G225300.1:0.00158,(gnl|CHGC|GOBAR_DD16433:0.00080,Gh_D05G2072:0.00055)0.888:0.00158)0.904:0.00250,(gnl|CHGC|GOBAR_AA29606:0.02398,(evm.model.Ga05G2287:0.00316,Gh_A05G3781:0.00158)0.874:0.00271)0.959:0.00680)1.000:0.06512)0.165:0.01482)0.998:0.04658)1.000:0.11286,AT1G09970.1:0.23473)1.000:0.10323)0.936:0.08063,AT3G19700.1:0.34859)1.000:0.35176,((AT5G49660.1:0.18041,(((Gorai.009G278200.1:0.00535,(gnl|CHGC|GOBAR_DD11685:0.00275,Gh_D05G2518:0.02176)0.587:0.00583)0.621:0.00300,(evm.model.Ga05G2810:0.00152,(gnl|CHGC|GOBAR_AA11882:0.00055,(gnl|CHGC|GOBAR_AA11881:0.00055,Gh_A05G2259:0.00055)0.454:0.00055)0.833:0.00114)0.980:0.00783)1.000:0.07038,(((gnl|CHGC|GOBAR_AA19174:0.00055,(evm.model.Ga14G1493:0.01289,Gh_A02G0817:0.00083)0.983:0.00475)0.938:0.00406,(gnl|CHGC|GOBAR_DD00005:0.00055,(Gh_D02G0868:0.00873,Gorai.005G097700.1:0.00166)0.858:0.00397)0.902:0.00309)1.000:0.10700,((Gorai.010G030500.1:0.00054,(Gh_D06G2311:0.00082,gnl|CHGC|GOBAR_DD01734:0.00474)0.718:0.00081)0.958:0.00638,(gnl|CHGC|GOBAR_AA37571:0.00462,(evm.model.Ga14G1601:0.00317,Gh_A06G0228:0.00159)0.632:0.00054)0.990:0.01045)1.000:0.11224)0.921:0.02311)1.000:0.13662)1.000:0.37583,(AT1G72180.1:0.31353,(((evm.model.Ga05G2677:0.00377,Gh_A05G2137:0.00164)0.943:0.00982,(Gorai.009G265300.1:0.00385,(gnl|CHGC|GOBAR_DD14531:0.00560,Gh_D05G2391:0.00055)0.974:0.00475)0.983:0.01303)1.000:0.14055,((evm.model.Ga05G2910:0.00240,(gnl|CHGC|GOBAR_AA17903:0.00477,Gh_A05G2332:0.00075)0.753:0.00157)0.993:0.00937,(Gorai.009G287800.1:0.00296,(gnl|CHGC|GOBAR_DD04512:0.00055,Gh_D05G2594:0.00372)0.903:0.00237)0.902:0.00507)1.000:0.11399)1.000:0.13251)1.000:0.33575)0.839:0.07094)1.000:0.13323)0.977:0.09519)0.607:0.05337,((gnl|CHGC|GOBAR_DD27855:0.73192,((AT1G75820.1:0.15516,(((evm.model.Ga05G1965:0.00373,Gh_A05G1591:0.00241)0.989:0.01239,(gnl|CHGC|GOBAR_DD18730:0.01189,(Gh_D05G1768:0.00333,Gorai.009G193600.1:0.00324)0.724:0.00088)0.885:0.00393)1.000:0.10509,(((gnl|CHGC|GOBAR_DD02092:0.00080,(gnl|CHGC|GOBAR_AA36842:0.00223,(evm.model.Ga03G1039:0.00128,Gh_A02G0853:0.00283)0.372:0.00234)0.991:0.00799)0.991:0.00726,Gorai.005G112100.1:0.00508)0.158:0.00085,Gh_D02G0981:0.00232)1.000:0.08078)1.000:0.12402)1.000:0.31667,(((((Gh_A02G1416:0.00599,(Gorai.003G034500.1:0.00431,(gnl|CHGC|GOBAR_DD21848:0.00243,Gh_D03G0303:0.00055)0.995:0.00803)0.965:0.00515)0.935:0.00356,((Gorai.003G034400.1:0.00828,(gnl|CHGC|GOBAR_DD21847:0.00080,Gh_D03G0302:0.00076)0.984:0.00453)0.950:0.00380,(evm.model.Ga02G0318:0.00744,Gh_A02G1417:0.00899)1.000:0.03405)0.937:0.00375)1.000:0.04266,(((evm.model.Ga11G1756:0.00459,(gnl|CHGC|GOBAR_AA21667:0.00322,Gh_A11G1901:0.00188)0.589:0.00054)0.914:0.00470,(Gorai.007G228700.1:0.00370,(gnl|CHGC|GOBAR_DD02282:0.00150,Gh_D11G2071:0.00054)0.942:0.00390)0.351:0.00140)1.000:0.04442,((Gorai.008G087500.1:0.00403,(Gh_D12G0758:0.00104,gnl|CHGC|GOBAR_DD09695:0.00901)0.032:0.00147)0.897:0.00322,(evm.model.Ga12G2129:0.00453,Gh_A12G2553:0.00338)0.909:0.00490)1.000:0.03936)0.641:0.01152)0.999:0.05490,(AT3G49670.1:0.08010,AT5G65700.1:0.03990)0.996:0.05467)1.000:0.19702,(((gnl|CHGC|GOBAR_DD35710:0.00813,(Gorai.005G265400.1:0.00157,(Gh_D02G2351:0.00393,(gnl|CHGC|GOBAR_AA29835:0.00055,(Gh_A03G1912:0.00080,evm.model.Ga03G2763:0.00055)0.840:0.00157)0.947:0.00480)0.953:0.00401)0.830:0.00500)1.000:0.06206,(((((Gh_D01G1801:0.00298,Gorai.002G217000.1:0.00076)0.963:0.00361,(evm.model.Ga02G1315:0.00166,Gh_A01G1549:0.00361)0.500:0.00152)0.871:0.00165,gnl|CHGC|GOBAR_DD31049:0.00055)0.808:0.00054,gnl|CHGC|GOBAR_AA23839:0.00053)1.000:0.06732,((Gh_D12G0403:0.00323,Gorai.008G045400.1:0.00082)0.958:0.00496,(gnl|CHGC|GOBAR_DD20631:0.00174,(gnl|CHGC|GOBAR_AA25862:0.00088,(evm.model.Ga12G2660:0.00823,Gh_A12G0410:0.00054)0.954:0.00390)0.846:0.00402)0.946:0.00810)1.000:0.06975)0.904:0.01686)1.000:0.23781,(AT4G20270.1:0.24171,(evm.model.Ga03G2793:0.00054,(gnl|CHGC|GOBAR_AA31242:0.01278,((Gh_D02G2378:0.00239,Gorai.005G268400.1:0.00241)1.000:0.01656,Gh_A03G1939:0.00130)0.870:0.00286)0.826:0.00126)1.000:0.13871)1.000:0.12207)0.999:0.08829)0.909:0.08107)0.881:0.07282)0.992:0.13734,(((AT1G08590.1:0.24039,(((gnl|CHGC|GOBAR_AA40857:0.00637,(evm.model.Ga11G1130:0.00344,Gh_A11G2215:0.00258)0.945:0.00416)0.975:0.00574,Gorai.007G273700.1:0.00340)0.124:0.00054,Gh_D11G2524:0.00158)1.000:0.10109)1.000:0.09663,(AT4G28650.1:0.21727,(((evm.model.Ga07G2373:0.00364,Gh_A07G1863:0.00525)0.794:0.00086,(((Gh_D07G2075:0.00077,Gorai.001G237400.1:0.00372)0.967:0.00370,gnl|CHGC|GOBAR_DD07118:0.00053)0.970:0.00363,gnl|CHGC|GOBAR_AA19704:0.00054)0.802:0.00131)1.000:0.07187,((Gorai.001G181900.1:0.00319,(Gh_D07G1527:0.00281,(gnl|CHGC|GOBAR_DD13422:0.00054,gnl|CHGC|GOBAR_DD13423:0.00055)0.955:0.00310)0.543:0.00147)0.919:0.00335,(evm.model.Ga07G1712:0.00239,(gnl|CHGC|GOBAR_AA30141:0.00351,Gh_A07G1429:0.00165)0.426:0.00146)0.993:0.00881)1.000:0.07806)0.996:0.05436)0.795:0.04328)1.000:0.33551,((AT5G61480.1:0.18190,(((Gh_D12G1963:0.00533,Gorai.008G215400.1:0.00247)0.784:0.00164,(gnl|CHGC|GOBAR_AA13170:0.01557,(evm.model.Ga12G0830:0.00395,Gh_A12G1795:0.00153)1.000:0.01728)0.984:0.01152)1.000:0.05922,((evm.model.Ga07G0510:0.00420,(gnl|CHGC|GOBAR_AA21433:0.00710,Gh_A07G0363:0.00115)0.948:0.00431)0.975:0.00706,((Gh_D07G0425:0.00054,gnl|CHGC|GOBAR_DD15516:0.03927)0.767:0.00074,Gorai.001G049500.1:0.00296)0.952:0.00519)1.000:0.08400)1.000:0.13625)0.999:0.23179,(((evm.model.Ga06G1082:0.00168,Gh_A06G0865:0.00427)0.986:0.00882,(Gorai.010G110800.1:0.00171,(gnl|CHGC|GOBAR_DD02711:0.00083,Gh_D06G1009:0.00254)0.915:0.00254)0.839:0.00226)1.000:0.12033,(gnl|CHGC|GOBAR_DD36049:0.61473,(Gorai.009G053200.1:0.00947,(evm.model.Ga05G0537:0.00278,(gnl|CHGC|GOBAR_AA14870:0.00193,Gh_A05G0399:0.00148)0.167:0.00086)0.987:0.00923)0.863:0.01359)0.976:0.09453)1.000:0.63099)0.988:0.11170)1.000:0.18100)0.993:0.11575)0.954:0.09792)0.736:0.06669,(((Gh_D08G1121:0.00344,Gorai.004G124300.1:0.00416)0.780:0.00392,(evm.model.Ga08G1226:0.00055,gnl|CHGC|GOBAR_AA03496:0.04991)0.892:0.00616)1.000:0.67524,(((evm.model.Ga10G3017:0.00082,(gnl|CHGC|GOBAR_AA11141:0.00147,Gh_A10G0070:0.00142)0.419:0.00139)0.978:0.01605,(Gorai.011G008200.1:0.00611,(gnl|CHGC|GOBAR_DD17870:0.00158,Gh_D10G0074:0.00054)0.877:0.00168)0.971:0.01569)1.000:0.29560,(AT1G73080.1:0.17033,AT1G17750.1:0.20997)0.999:0.15710)1.000:0.36412)0.999:0.19487)0.068:0.02514)0.561:0.04921,(Gorai.001G180300.1:0.79909,(((((Gh_A02G0428:0.20608,(gnl|CHGC|GOBAR_AA21025:0.15781,(evm.model.Ga03G0572:0.00890,(Gh_D02G0479:0.15911,(Gorai.005G054700.1:0.00386,gnl|CHGC|GOBAR_DD15105:0.00774)0.956:0.01724)1.000:0.13223)0.956:0.09458)0.979:0.09136)1.000:0.48249,(((((evm.model.Ga05G0573:0.00456,(gnl|CHGC|GOBAR_AA31172:0.03289,Gh_A05G0447:0.02421)0.883:0.00212)1.000:0.01942,(gnl|CHGC|GOBAR_AA31173:0.05959,(evm.model.Ga05G0575:0.01390,Gh_A05G0446:0.00106)0.148:0.00165)0.999:0.02124)0.993:0.02419,((Gh_D05G0548:0.00492,gnl|CHGC|GOBAR_DD23834:0.09716)0.953:0.00767,Gorai.009G056800.1:0.02524)0.917:0.00997)0.999:0.12384,(Gh_D05G0551:0.37250,Gorai.N025300.1:0.41653)0.672:0.05703)1.000:0.21894,(((gnl|CHGC|GOBAR_DD22853:0.31484,Gorai.009G183000.1:0.10523)1.000:0.20649,evm.model.Ga05G1862:0.10890)0.966:0.07593,gnl|CHGC|GOBAR_AA24839:0.18609)1.000:0.52974)0.357:0.04255)0.059:0.05595,(((gnl|CHGC|GOBAR_AA08308:0.31709,((evm.model.Ga10G0781:0.44650,Gorai.011G217700.1:0.09756)0.998:0.23665,(gnl|CHGC|GOBAR_AA07944:0.25560,gnl|CHGC|GOBAR_AA21408:0.93982)0.293:0.11302)0.971:0.13618)0.987:0.11856,(((Gorai.011G219000.1:0.00860,((Gh_D10G1956:0.01865,Gh_A10G1689:0.06000)1.000:0.29329,(gnl|CHGC|GOBAR_DD26345:0.02043,gnl|CHGC|GOBAR_AA08311:0.04553)1.000:0.21329)0.996:0.10723)1.000:0.19447,((Gorai.011G218200.1:0.06089,(gnl|CHGC|GOBAR_DD26344:0.00479,Gorai.011G218900.1:0.00054)1.000:0.04194)0.821:0.03009,(evm.model.Ga10G0782:0.00548,gnl|CHGC|GOBAR_AA08312:0.01510)1.000:0.28150)1.000:0.07050)0.368:0.02786,(Gorai.011G219300.1:0.13521,(evm.model.Ga10G0802:0.05272,(((Gh_D10G1934:0.05045,((gnl|CHGC|GOBAR_DD15432:0.00649,Gorai.011G217500.1:0.00683)0.998:0.01545,(evm.model.Ga10G0808:0.06505,(Gorai.011G217600.1:0.02076,(gnl|CHGC|GOBAR_DD15434:0.00080,Gh_D10G1940:0.00306)0.999:0.01947)0.951:0.01187)0.408:0.00638)0.997:0.02026)0.782:0.01040,((gnl|CHGC|GOBAR_AA07948:0.00586,(evm.model.Ga10G0811:0.00138,Gh_A10G1681:0.00375)1.000:0.03655)1.000:0.05846,((evm.model.Ga10G0805:0.00139,gnl|CHGC|GOBAR_AA07946:0.00666)1.000:0.02213,(Gorai.011G217800.1:0.00504,(gnl|CHGC|GOBAR_DD15435:0.01929,Gh_D10G1941:0.00140)0.882:0.00205)0.998:0.01708)1.000:0.02681)0.695:0.00592)0.748:0.00530,(evm.model.Ga10G0804:0.01432,gnl|CHGC|GOBAR_AA07945:0.01937)1.000:0.04434)0.888:0.00980)1.000:0.08781)0.876:0.03340)0.988:0.09597)1.000:0.20494,((AT1G35710.1:0.22738,AT4G08850.1:0.15843)1.000:0.26360,(((Gorai.009G237700.1:0.01396,(evm.model.Ga05G2412:0.00543,gnl|CHGC|GOBAR_AA12939:0.00386)1.000:0.02660)0.980:0.01944,((evm.model.Ga05G2413:0.00684,(gnl|CHGC|GOBAR_AA12940:0.01075,Gh_A05G1951:0.00300)0.936:0.00324)1.000:0.04009,(Gh_D05G2179:0.02523,(evm.model.Ga05G2411:0.00206,gnl|CHGC|GOBAR_AA12938:0.00055)0.998:0.01490)0.998:0.02475)0.258:0.00915)1.000:0.19707,((Gh_A06G0294:0.12831,((Gh_D06G0311:0.07630,Gorai.010G040500.1:0.03430)1.000:0.20864,Gorai.010G041500.1:0.22500)0.967:0.11122)0.999:0.16241,((evm.model.Ga06G0351:0.00133,(gnl|CHGC|GOBAR_AA22435:0.00055,Gh_A06G0291:0.00152)0.943:0.00321)0.999:0.02302,(Gorai.010G040600.1:0.01449,(evm.model.Ga06G0350:0.04527,(gnl|CHGC|GOBAR_DD06691:0.01692,(((evm.model.Ga06G0352:0.00997,(gnl|CHGC|GOBAR_AA22434:0.00230,Gh_A06G0292:0.00424)0.998:0.01137)0.984:0.00798,((gnl|CHGC|GOBAR_AA06609:0.04056,(gnl|CHGC|GOBAR_DD06690:0.00992,Gorai.010G041800.1:0.01151)1.000:0.04118)0.705:0.00537,(Gh_Sca007876G01:0.00527,(Gorai.010G040900.1:0.00769,gnl|CHGC|GOBAR_DD06693:0.00054)0.957:0.00619)0.998:0.01494)0.992:0.01292)0.994:0.01275,gnl|CHGC|GOBAR_DD24011:0.02318)0.430:0.00354)0.973:0.01053)0.720:0.00611)0.970:0.01563)0.305:0.03542)1.000:0.16822)1.000:0.14451)1.000:0.13224)0.373:0.05334)0.984:0.09742,(((gnl|CHGC|GOBAR_AA27071:0.00142,(Gh_A11G1221:0.00195,evm.model.Ga11G2645:0.00186)0.916:0.00401)0.951:0.00905,(Gh_D11G1367:0.00193,Gorai.007G148900.1:0.00639)0.804:0.00299)1.000:0.18705,((evm.model.Ga08G2249:0.00263,Gh_A08G1699:0.00130)0.970:0.01098,(Gh_D08G2057:0.00451,Gorai.004G222100.1:0.00129)0.999:0.02455)1.000:0.19908)1.000:0.34133)0.796:0.09153,((((((evm.model.Ga09G0235:0.31280,(((Gh_D09G0173:0.24639,Gorai.006G020800.1:0.05525)1.000:0.13348,(gnl|CHGC|GOBAR_DD06849:0.16989,Gorai.006G022200.1:0.34269)0.532:0.08170)0.324:0.04179,(gnl|CHGC|GOBAR_AA40063:0.20616,(evm.model.Ga09G0195:0.07830,Gh_A09G0186:0.03570)0.993:0.06076)0.841:0.05153)0.944:0.03608)0.942:0.03982,(Gorai.006G021100.1:0.30647,(gnl|CHGC|GOBAR_DD06848:0.05632,Gh_D09G0172:0.12461)1.000:0.15125)1.000:0.14010)0.998:0.07220,((gnl|CHGC|GOBAR_DD06852:0.02880,(gnl|CHGC|GOBAR_DD38131:0.0,Gh_D09G0174:0.0):0.17440)1.000:0.20273,(gnl|CHGC|GOBAR_DD27423:0.29570,Gh_A09G0196:0.17574)0.984:0.05666)0.954:0.04410)1.000:0.12922,(gnl|CHGC|GOBAR_AA13070:0.22568,(((gnl|CHGC|GOBAR_DD06855:0.00053,Gh_D09G0177:0.00055)1.000:0.07399,(evm.model.Ga09G0219:0.07048,(Gorai.006G021000.1:0.01114,(gnl|CHGC|GOBAR_DD06854:0.00097,Gh_D09G0176:0.01910)0.968:0.01282)0.999:0.04682)0.991:0.03520)0.997:0.05268,(((Gh_A09G0197:0.00327,(gnl|CHGC|GOBAR_AA37429:0.00804,evm.model.Ga09G0236:0.00268)0.046:0.00054)1.000:0.04553,(Gh_D09G0186:0.03416,Gorai.006G022400.1:0.01276)0.942:0.01123)1.000:0.14422,(gnl|CHGC|GOBAR_AA32172:0.07368,evm.model.Ga09G0232:0.08109)1.000:0.06083)0.648:0.03647)0.970:0.03686)0.999:0.10400)1.000:0.10128,((gnl|CHGC|GOBAR_AA10737:0.10337,((evm.model.Ga09G0240:0.00055,gnl|CHGC|GOBAR_AA13072:0.00317)0.999:0.03298,(Gorai.006G022800.1:0.03099,gnl|CHGC|GOBAR_AA39781:0.02276)1.000:0.03865)0.999:0.05621)1.000:0.16070,(gnl|CHGC|GOBAR_DD32016:0.41322,((gnl|CHGC|GOBAR_AA13073:0.20287,gnl|CHGC|GOBAR_DD27426:0.20218)0.997:0.09442,((Gh_A09G0199:0.15129,evm.model.Ga09G0241:0.08956)0.414:0.01739,(gnl|CHGC|GOBAR_DD06857:0.18681,Gorai.006G021300.1:0.27730)1.000:0.17302)0.961:0.05335)0.946:0.06900)0.999:0.15640)1.000:0.14806)0.736:0.04455,(gnl|CHGC|GOBAR_DD32097:0.29978,(((gnl|CHGC|GOBAR_AA37640:0.21707,Gh_D09G0166:0.14196)1.000:0.19871,(((evm.model.Ga09G0194:0.10904,Gh_A09G0187:0.27681)0.987:0.06155,(((Gorai.006G020100.1:0.02220,Gorai.006G020400.1:0.24360)0.883:0.02539,(gnl|CHGC|GOBAR_DD32099:0.05952,Gh_D09G0167:0.26435)0.926:0.04076)1.000:0.12398,Gorai.006G020000.1:0.10784)1.000:0.09997)0.876:0.02125,evm.model.Ga09G0193:0.13012)0.922:0.07726)0.900:0.08624,(Gorai.006G019800.1:0.19273,gnl|CHGC|GOBAR_DD30021:1.03917)0.996:0.17394)0.994:0.10783)1.000:0.19549)1.000:0.23446)0.833:0.06632)1.000:0.21898)0.602:0.05748,((((Gorai.003G092400.1:0.00174,(gnl|CHGC|GOBAR_DD02552:0.00273,Gh_D03G0613:0.00055)0.897:0.00175)0.959:0.00595,(evm.model.Ga02G0751:0.00704,Gh_A02G1065:0.00055)0.976:0.00731)0.839:0.02451,(((evm.model.Ga09G1403:0.00541,Gh_A09G1150:0.00532)0.972:0.00701,(Gorai.006G137100.1:0.00825,(gnl|CHGC|GOBAR_DD26121:0.01527,(Gh_D09G1153:0.00089,Gh_D09G1156:0.00177)0.821:0.00104)0.453:0.00176)0.798:0.00183)1.000:0.06044,AT2G41820.1:0.18139)0.873:0.03523)1.000:0.63129,(AT1G34420.1:0.34667,((evm.model.Ga09G1343:0.00248,Gh_A09G1099:0.00408)0.995:0.02448,(gnl|CHGC|GOBAR_DD29900:0.00542,(Gorai.006G131800.1:0.00737,Gh_D09G1105:0.00257)0.296:0.00246)0.882:0.01043)1.000:0.26604)1.000:0.50987)1.000:0.18647,((((((AT4G36180.1:0.18592,(((gnl|CHGC|GOBAR_AA05718:0.00082,((Gh_D11G1796:0.00091,Gorai.007G196700.1:0.00184)0.783:0.00191,gnl|CHGC|GOBAR_DD05180:0.00132)0.460:0.00162)0.877:0.00216,(evm.model.Ga11G2119:0.00348,Gh_A11G1638:0.00271)0.697:0.00251)1.000:0.06166,((gnl|CHGC|GOBAR_DD21077:0.01654,Gorai.003G011000.1:0.00234)0.968:0.01141,(gnl|CHGC|GOBAR_AA23346:0.16546,(evm.model.Ga02G0107:0.00177,Gh_A02G1622:0.00307)1.000:0.44082)0.918:0.02308)1.000:0.07398)1.000:0.07060)0.667:0.05032,((((Gorai.010G006200.1:0.00212,(Gh_D06G0018:0.00198,(gnl|CHGC|GOBAR_DD27229:0.00216,gnl|CHGC|GOBAR_DD37192:0.00055)0.749:0.00055)0.874:0.00202)0.928:0.00574,(evm.model.Ga06G0064:0.00279,(Gh_A06G1833:0.00267,gnl|CHGC|GOBAR_AA12819:0.00142)0.808:0.00204)0.994:0.01144)1.000:0.10730,((evm.model.Ga05G2732:0.00334,(gnl|CHGC|GOBAR_AA15481:0.00201,Gh_A05G2190:0.00266)0.925:0.00200)0.957:0.00443,(Gh_D05G2451:0.00527,(gnl|CHGC|GOBAR_DD14192:0.00188,(Gorai.009G271000.1:0.00054,(gnl|CHGC|GOBAR_AA12818:0.33005,gnl|CHGC|GOBAR_AA31412:0.16884)1.000:0.35954)0.756:0.00066)0.932:0.00422)0.995:0.01115)1.000:0.08211)1.000:0.08709,AT1G75640.1:0.25067)0.965:0.06730)1.000:0.64604,((((((gnl|CHGC|GOBAR_AA03957:0.00419,(Gorai.008G241300.1:0.00253,Gh_D12G2215:0.00085)0.884:0.00255)0.927:0.00392,(evm.model.Ga12G0561:0.00152,Gh_A12G2037:0.00186)0.813:0.00133)1.000:0.04822,((evm.model.Ga08G2066:0.00092,Gh_A08G1580:0.00274)0.986:0.01020,(Gh_D08G1887:0.00774,Gorai.004G204100.1:0.00423)0.908:0.00436)1.000:0.07545)0.969:0.07619,(AT1G12460.1:0.09265,AT1G62950.1:0.11527)1.000:0.15903)1.000:0.47495,(((AT3G56370.1:0.17799,(((evm.model.Ga10G0920:0.00151,(gnl|CHGC|GOBAR_AA18887:0.00078,Gh_A10G1611:0.00076)0.882:0.00150)0.966:0.00716,(Gorai.011G209800.1:0.00105,(gnl|CHGC|GOBAR_DD22294:0.00053,Gh_D10G1867:0.00153)0.935:0.00262)0.759:0.00271)1.000:0.04448,((Gorai.010G218400.1:0.00509,(gnl|CHGC|GOBAR_DD11366:0.00110,Gh_D06G1931:0.03320)0.991:0.00984)0.943:0.00619,(evm.model.Ga06G2187:0.00220,(Gh_A06G1577:0.00286,gnl|CHGC|GOBAR_AA33808:0.00083)0.419:0.00080)0.996:0.01032)1.000:0.07463)0.999:0.06621)0.861:0.05794,(AT5G01890.1:0.24313,((Gorai.011G127000.1:0.00304,(evm.model.Ga10G1819:0.00146,Gh_A10G1339:0.01043)1.000:0.01493)0.086:0.00196,(gnl|CHGC|GOBAR_DD00413:0.00324,Gh_D10G1132:0.00076)0.807:0.00186)1.000:0.12221)0.991:0.09470)1.000:0.28470,(AT3G28040.1:0.19585,(Gh_A09G1878:0.36215,(evm.model.Ga09G2340:0.00876,(Gh_D09G1983:0.00087,Gorai.006G227000.1:0.00505)0.922:0.00559)0.940:0.04505)0.997:0.12778)1.000:0.26576)1.000:0.19652)1.000:0.34090,(((((Gorai.008G078600.1:0.10418,(Gh_D03G0233:0.00747,(gnl|CHGC|GOBAR_AA12272:0.00090,(evm.model.Ga02G0246:0.00159,Gh_A02G1481:0.23560)0.729:0.00114)0.857:0.00249)1.000:0.13961)0.999:0.10352,(AT5G67280.1:0.27919,(AT2G23300.1:0.09743,AT4G37250.1:0.12047)1.000:0.11478)0.960:0.05873)0.998:0.15170,((((evm.model.Ga13G0423:0.00649,(gnl|CHGC|GOBAR_AA28465:0.00200,gnl|CHGC|GOBAR_DD25022:0.03042)0.926:0.00550)0.683:0.00458,(Gh_A13G0381:0.12800,(Gh_D13G0424:0.17388,Gorai.013G047000.1:0.18684)0.950:0.08274)1.000:0.12783)1.000:0.11318,((evm.model.Ga14G0146:0.00750,(Gorai.008G023200.1:0.00672,gnl|CHGC|GOBAR_DD19748:0.00281)0.759:0.00167)0.807:0.00798,(Gh_A12G0196:0.01756,Gh_D12G0198:0.02232)1.000:0.20389)1.000:0.10863)0.998:0.09109,(AT2G15300.1:0.39296,AT4G34220.1:0.17135)1.000:0.19740)0.933:0.14845)1.000:0.49022,((((AT1G66830.1:0.42308,((evm.model.Ga11G2253:0.00343,(gnl|CHGC|GOBAR_AA14423:0.00113,Gh_A11G1535:0.00055)0.893:0.00221)0.233:0.00306,(Gorai.007G184800.1:0.00803,(gnl|CHGC|GOBAR_DD30362:0.00557,Gh_D11G1700:0.00054)0.631:0.00336)0.914:0.01057)1.000:0.24340)1.000:0.14105,(AT2G01210.1:0.21662,((gnl|CHGC|GOBAR_DD14311:0.14469,((Gh_D02G1751:0.00428,((gnl|CHGC|GOBAR_AA14051:0.00887,Gh_A03G1313:0.00104)0.943:0.00330,evm.model.Ga03G2001:0.00215)0.937:0.00327)0.191:0.00284,Gorai.005G193500.1:0.00055)0.992:0.03841)0.978:0.05557,AT1G25320.1:0.28025)0.000:0.02747)0.961:0.06798)0.000:0.09944,gnl|CHGC|GOBAR_AA09778:0.48703)0.997:0.24157,(((AT2G42290.1:0.13554,AT3G57830.1:0.12420)1.000:0.14304,((Gh_A01G1662:0.00539,(gnl|CHGC|GOBAR_DD11401:0.04527,(Gh_D01G1911:0.00603,Gorai.002G229000.1:0.00494)0.815:0.00556)0.666:0.00388)0.545:0.04289,(evm.model.Ga02G1450:0.00055,gnl|CHGC|GOBAR_AA09931:0.00239)1.000:0.41376)0.991:0.13321)1.000:0.37593,(((evm.model.Ga12G1371:0.00108,(Gh_A12G1366:0.00214,gnl|CHGC|GOBAR_AA02586:0.00324)0.777:0.00107)1.000:0.07132,AT1G67510.1:0.21036)0.000:0.01112,(((evm.model.Ga03G1706:0.00054,Gh_A03G1108:0.00213)0.934:0.00547,(gnl|CHGC|GOBAR_DD03791:0.00106,(Gorai.005G169100.1:0.00212,Gh_D02G1532:0.00105)0.804:0.00107)0.948:0.00635)0.136:0.00838,gnl|CHGC|GOBAR_AA22997:0.39357)0.708:0.04296)1.000:0.27520)0.999:0.20971)0.964:0.14830)1.000:0.35568,(((((AT1G60630.1:0.18996,((Gh_D04G1877:0.02021,(Gorai.012G184100.1:0.06446,(Gh_A12G1432:0.03765,Gorai.008G171200.1:0.03002)1.000:0.24753)0.996:0.20954)0.998:0.10333,(evm.model.Ga12G1290:0.00290,Gh_D12G1552:0.00581)1.000:0.08950)0.990:0.09674)1.000:0.26843,((AT5G43020.1:0.29564,((gnl|CHGC|GOBAR_DD10653:0.02544,((evm.model.Ga05G2179:0.06275,(Gh_A05G1773:0.00417,(Gh_D05G1967:0.00054,Gorai.009G214700.1:0.02073)0.947:0.00964)1.000:0.14676)1.000:0.26549,gnl|CHGC|GOBAR_AA31571:0.01063)0.781:0.00821)1.000:0.09915,(evm.model.Ga01G1414:0.00857,(Gh_D01G1048:0.00255,(Gorai.002G134400.1:0.00329,gnl|CHGC|GOBAR_DD03453:0.00218)0.779:0.00075)0.422:0.00410)0.999:0.07848)0.997:0.09676)0.996:0.14619,((AT3G50230.1:0.19983,AT5G67200.1:0.07034)1.000:0.20345,((Gh_D03G0223:0.00474,gnl|CHGC|GOBAR_DD23035:0.00342)0.838:0.01056,(evm.model.Ga02G0236:0.00546,((gnl|CHGC|GOBAR_AA12282:0.09445,(((gnl|CHGC|GOBAR_AA01897:0.01491,(gnl|CHGC|GOBAR_DD29294:0.12220,(evm.model.Ga11G1909:0.00170,Gh_A11G1799:0.00154)1.000:0.07986)0.976:0.03163)1.000:0.07399,Gorai.007G216500.1:0.00456)0.979:0.03408,Gh_D11G1961:0.01344)1.000:0.26101)1.000:0.12216,(Gh_A02G1491:0.00054,Gorai.003G026300.1:0.06116)1.000:0.08169)1.000:0.09140)0.832:0.01228)1.000:0.21243)0.947:0.10518)1.000:0.40712)1.000:0.32708,((((gnl|CHGC|GOBAR_AA14561:0.14487,(Gh_D01G0700:0.13281,(Gh_A01G0679:0.08746,(evm.model.Ga01G0927:0.02037,((gnl|CHGC|GOBAR_DD09415:0.00672,Gh_A13G1140:0.01449)0.716:0.00532,((Gh_D13G1423:0.00055,Gorai.013G156100.1:0.00687)1.000:0.04319,(evm.model.Ga13G1701:0.00054,gnl|CHGC|GOBAR_AA24237:0.00345)1.000:0.05071)0.999:0.04953)1.000:0.24416)0.881:0.04946)1.000:0.16160)1.000:0.23195)0.279:0.05816,(Gorai.002G096000.1:0.00055,gnl|CHGC|GOBAR_DD23995:0.00981)0.996:0.15029)1.000:0.85229,(Gh_D09G1616:0.34105,(Gh_D07G0618:0.13922,Gorai.001G070200.1:0.14021)0.997:0.17353)1.000:0.49647)0.990:0.20872,((((AT2G07040.1:0.20741,AT5G35390.1:0.15928)1.000:0.17247,(((gnl|CHGC|GOBAR_DD12338:0.00848,(evm.model.Ga05G0001:0.00405,Gh_A05G0010:0.03050)0.891:0.00904)0.547:0.03428,(Gh_D05G0014:0.05744,Gorai.009G001100.1:0.02446)1.000:0.20649)1.000:0.24789,((evm.model.Ga08G0254:0.01951,(Gorai.004G024700.1:0.00560,gnl|CHGC|GOBAR_DD31581:0.02998)0.787:0.00403)0.795:0.03453,(Gh_D08G0214:0.08063,gnl|CHGC|GOBAR_AA35512:0.29353)1.000:0.12396)1.000:0.27137)0.987:0.10343)0.995:0.10294,((AT4G31250.1:0.42713,((gnl|CHGC|GOBAR_AA30083:0.00206,(Gh_D10G1860:0.00811,evm.model.Ga10G0930:0.00055)0.756:0.00167)0.911:0.05018,(Gh_A10G1605:0.02948,Gorai.011G209000.1:0.05088)1.000:0.22812)1.000:0.19029)0.997:0.13150,((AT1G50610.1:0.12140,AT3G20190.1:0.11712)1.000:0.25302,((Gorai.011G001900.1:0.22261,(gnl|CHGC|GOBAR_DD20013:0.07838,(evm.model.Ga10G3080:0.04843,Gh_D10G0014:0.03825)0.685:0.01139)0.612:0.05221)1.000:0.43848,(((gnl|CHGC|GOBAR_DD13965:0.00440,Gh_D06G1236:0.00619)0.937:0.02519,(Gorai.010G135900.1:0.08178,(evm.model.Ga06G1337:0.00208,(gnl|CHGC|GOBAR_AA04295:0.00219,Gh_A06G2116:0.00805)0.965:0.00854)1.000:0.19173)1.000:0.12439)1.000:0.14196,((Gh_A05G0985:0.09696,(Gh_D05G1096:0.10842,gnl|CHGC|GOBAR_DD26124:0.20489)0.594:0.06668)1.000:0.15388,(evm.model.Ga05G1218:0.00782,Gorai.009G120000.1:0.00767)0.916:0.02754)1.000:0.14005)0.450:0.03772)0.995:0.12718)0.997:0.13296)0.918:0.05705)1.000:0.23463,((((Gorai.010G235300.1:0.00881,(gnl|CHGC|GOBAR_AA29546:0.00132,evm.model.Ga06G2494:0.01233)0.352:0.00189)0.998:0.13553,(gnl|CHGC|GOBAR_DD28760:0.02599,Gh_A06G1704:0.25143)1.000:0.15519)1.000:0.24103,(((evm.model.Ga05G1478:0.00134,Gh_A05G1156:0.01015)0.974:0.01932,(Gorai.011G206900.1:0.00199,(gnl|CHGC|GOBAR_DD20067:0.00248,Gh_D05G1333:0.00129)1.000:0.05410)0.321:0.01296)1.000:0.26810,(Gh_D10G0530:0.07684,(Gorai.011G061900.1:0.00451,(evm.model.Ga10G2485:0.01688,(gnl|CHGC|GOBAR_AA04771:0.00362,Gh_A10G2243:0.00055)0.968:0.00978)1.000:0.05466)0.906:0.03233)1.000:0.27155)1.000:0.18287)0.997:0.17575,((AT3G42880.1:0.07900,AT5G20690.1:0.18933)1.000:0.34359,(((Gh_D05G0350:0.00196,(((gnl|CHGC|GOBAR_AA35240:0.03730,evm.model.Ga05G0368:0.00806)0.981:0.00975,gnl|CHGC|GOBAR_DD18442:0.00314)0.995:0.01747,Gorai.009G036600.1:0.01923)0.906:0.00487)0.804:0.00678,Gh_A05G0258:0.01460)1.000:0.51563,(evm.model.Ga07G0171:0.07027,(Gh_A07G2365:0.06176,Gorai.001G016300.1:0.16471)0.998:0.13574)0.998:0.23373)0.652:0.07721)0.996:0.17167)1.000:0.22880)1.000:0.29656)0.769:0.05945)0.689:0.07595,((((AT1G48480.1:0.11060,AT3G17840.1:0.10146)1.000:0.19394,((AT3G02880.1:0.13467,AT5G16590.1:0.25247)1.000:0.31170,(((Gh_A07G1510:0.09132,(evm.model.Ga07G1977:0.00149,gnl|CHGC|GOBAR_AA13939:0.00319)0.957:0.03291)1.000:0.18854,Gorai.001G198100.1:0.01532)1.000:0.09456,(((Gh_D11G3486:0.00772,(Gorai.007G186000.1:0.10013,(gnl|CHGC|GOBAR_AA33222:0.02305,(Gh_A11G1546:0.00055,evm.model.Ga11G2241:0.00376)1.000:0.08762)1.000:0.09059)1.000:0.10566)1.000:0.06335,(evm.model.Ga07G0850:0.01005,Gorai.001G081900.1:0.00699)1.000:0.11984)0.341:0.00716,((Gh_D07G1779:0.00255,(evm.model.Ga07G2006:0.00630,Gh_A07G1590:0.17968)0.814:0.00131)0.844:0.00290,Gorai.001G203900.1:0.00470)1.000:0.06376)0.834:0.01947)0.990:0.07607)0.655:0.08117)1.000:0.29988,((AT2G26730.1:0.15554,((((((Gh_A13G1753:0.06119,Gorai.013G231800.1:0.08486)1.000:0.16673,(evm.model.Ga13G2444:0.01829,Gh_D13G2101:0.01635)0.936:0.01371)0.507:0.00558,(gnl|CHGC|GOBAR_AA05833:0.04495,gnl|CHGC|GOBAR_DD22450:0.00264)0.930:0.00957)1.000:0.18075,((gnl|CHGC|GOBAR_DD12763:0.02630,(Gh_D08G2501:0.10309,Gh_A08G2132:0.05880)1.000:0.18788)0.999:0.17514,(Gorai.010G067400.1:0.00284,Gh_D06G0562:0.00479)0.793:0.00657)0.995:0.04412)0.466:0.01445,(gnl|CHGC|GOBAR_DD17143:0.00975,evm.model.Ga08G2823:0.01116)1.000:0.11162)0.212:0.01594,((Gh_D07G0033:0.00813,(evm.model.Ga07G0032:0.00566,Gh_A07G0025:0.00830)0.911:0.00834)0.312:0.01558,gnl|CHGC|GOBAR_AA15515:0.23958)1.000:0.09727)0.995:0.07088)1.000:0.19367,(((((Gh_D12G2665:0.00250,Gorai.008G271600.1:0.00055)0.838:0.00570,(evm.model.Ga12G0269:0.00054,Gh_A12G2709:0.24380)0.108:0.01275)1.000:0.38471,(AT5G24100.1:0.46667,AT5G53320.1:0.42200)0.929:0.08687)0.029:0.02203,(AT1G64210.1:0.43310,(AT4G23740.1:0.22150,(((Gorai.003G082600.1:0.10627,(evm.model.Ga01G1734:0.11497,gnl|CHGC|GOBAR_AA22372:0.09538)0.989:0.06856)0.627:0.04830,Gh_D03G0717:0.09629)1.000:0.13037,gnl|CHGC|GOBAR_DD02308:0.02908)0.999:0.12150)0.932:0.06950)0.985:0.09275)1.000:0.24678,((((gnl|CHGC|GOBAR_DD00395:0.07693,Gh_D10G1114:0.12225)0.995:0.09709,((Gorai.005G120900.1:0.01451,evm.model.Ga03G1241:0.00554)1.000:0.11938,(gnl|CHGC|GOBAR_AA17265:0.00817,Gh_A03G0740:0.12258)0.999:0.10900)0.993:0.08427)1.000:0.23328,AT3G08680.1:0.26194)0.062:0.03743,((AT5G58300.1:0.20577,((Gh_D03G1395:0.00751,(evm.model.Ga01G2462:0.00157,gnl|CHGC|GOBAR_AA12723:0.04223)0.871:0.00535)0.685:0.01289,((Gh_A03G0187:0.01733,Gorai.003G153000.1:0.01101)0.901:0.04389,gnl|CHGC|GOBAR_DD35666:0.31118)0.998:0.11655)1.000:0.09665)0.954:0.06051,AT5G05160.1:0.39975)0.000:0.03167)0.996:0.13426)0.984:0.08634)0.922:0.05792)1.000:0.13287,((gnl|CHGC|GOBAR_DD13016:0.25051,((AT2G36570.1:0.27704,(evm.model.Ga02G1610:0.00055,Gh_D01G2038:0.00610)0.746:0.00085)1.000:0.10124,(Gh_A01G1797:0.02924,Gorai.002G243600.1:0.01432)1.000:0.11315)0.000:0.02979)1.000:0.49120,(AT1G68400.1:0.24179,Gorai.005G192800.2:0.48962)0.997:0.22146)0.893:0.07249)0.658:0.08865)1.000:0.17682,((((Gorai.007G152400.1:0.00360,(Gh_A11G3081:0.03042,gnl|CHGC|GOBAR_DD10573:0.02105)0.572:0.00914)0.973:0.12404,((gnl|CHGC|GOBAR_AA26383:0.00250,evm.model.Ga11G2612:0.00752)0.755:0.00176,(Gh_D11G1399:0.00055,AT3G24660.1:0.26785)0.732:0.00185)1.000:0.28979)1.000:0.79391,(AT3G56100.1:0.36385,((AT3G51740.1:0.29443,(Gorai.010G194100.1:0.00701,(evm.model.Ga06G1967:0.00263,gnl|CHGC|GOBAR_AA27574:0.00267)0.827:0.00371)0.999:0.10662)1.000:0.23443,(Gh_A10G2139:0.14108,((Gh_A06G1972:0.06402,(gnl|CHGC|GOBAR_DD18613:0.00055,Gh_D06G1758:0.00160)1.000:0.09423)1.000:0.30155,(Gh_D10G2460:0.04323,(evm.model.Ga10G0067:0.00826,(gnl|CHGC|GOBAR_AA18336:0.04373,Gorai.011G289900.1:0.00475)0.768:0.00325)1.000:0.10207)0.975:0.06486)0.666:0.13082)0.971:0.08318)0.778:0.05050)1.000:0.34403)0.949:0.11759,((((evm.model.Ga10G3051:0.00270,(Gh_A10G0041:0.00072,gnl|CHGC|GOBAR_AA20033:0.00055)0.933:0.00205)0.956:0.00730,(Gorai.011G004900.1:0.00203,(Gh_D10G0044:0.00367,gnl|CHGC|GOBAR_DD34844:0.00192)0.952:0.00324)0.809:0.00171)1.000:0.11087,(gnl|CHGC|GOBAR_AA40789:0.03618,gnl|CHGC|GOBAR_DD38225:0.02247)1.000:0.19697)1.000:0.30525,((AT2G27060.1:0.27867,(Gh_A05G0869:0.41705,((gnl|CHGC|GOBAR_DD35427:0.00382,(Gh_D05G3881:0.00201,Gorai.009G105200.1:0.00145)0.956:0.00417)0.903:0.00518,(evm.model.Ga05G1069:0.00263,gnl|CHGC|GOBAR_AA20692:0.01511)0.830:0.00266)0.428:0.03522)0.999:0.12612)1.000:0.26749,(((gnl|CHGC|GOBAR_DD16051:0.00270,Gorai.007G244000.1:0.00258)0.957:0.01763,(AT5G10020.1:0.29747,((evm.model.Ga02G0440:0.00097,Gh_A02G1286:0.00180)0.863:0.00214,((Gh_D03G0426:0.00268,Gorai.003G046400.1:0.00400)0.904:0.00236,(gnl|CHGC|GOBAR_AA19571:0.01033,gnl|CHGC|GOBAR_DD33021:0.00055)0.970:0.01058)0.081:0.00121)1.000:0.06248)0.983:0.04165)0.000:0.05920,((evm.model.Ga11G1573:0.00506,Gh_A11G1821:0.00302)0.923:0.05807,gnl|CHGC|GOBAR_AA14974:0.62094)0.959:0.13712)1.000:0.32744)0.988:0.15062)1.000:0.58614)0.086:0.07006)0.344:0.04228)0.987:0.10429)0.738:0.04133)0.675:0.02806,(((((((AT5G06820.1:0.50127,(((((gnl|CHGC|GOBAR_DD23975:0.04028,(evm.model.Ga09G1450:0.06207,Gorai.006G141800.1:0.02368)1.000:0.26193)1.000:0.13565,Gh_D09G1195:0.43154)1.000:0.14012,gnl|CHGC|GOBAR_AA39764:0.05993)0.567:0.08258,gnl|CHGC|GOBAR_AA26005:0.11550)0.991:0.14176,Gh_A09G1189:0.36915)0.998:0.16743)1.000:0.30097,(((gnl|CHGC|GOBAR_DD25124:0.40833,(AT4G22130.1:0.24029,(((Gh_A10G0105:0.11146,(evm.model.Ga10G2982:0.21088,(Gh_D10G0109:0.00375,Gorai.011G011800.1:0.00282)0.996:0.06087)0.682:0.05433)1.000:0.12483,(gnl|CHGC|GOBAR_DD06574:0.03751,Gh_A06G1330:0.06420)0.396:0.02164)0.624:0.10314,(evm.model.Ga06G1844:0.00722,(Gorai.010G183400.1:0.00386,Gh_D06G1659:0.00688)0.773:0.00349)1.000:0.10834)0.992:0.09799)0.994:0.12941)0.998:0.13965,((AT1G78980.1:0.48925,(AT3G13065.1:0.40204,((Gorai.009G120500.1:0.09088,((Gh_Sca005242G02:0.01597,gnl|CHGC|GOBAR_AA31899:0.02257)0.999:0.05767,(evm.model.Ga05G1223:0.02559,Gh_D05G1102:0.05273)0.000:0.00980)0.995:0.07874)1.000:0.20335,(Gh_D06G1230:0.10128,(evm.model.Ga06G1334:0.10842,(gnl|CHGC|GOBAR_DD13117:0.15178,Gorai.010G135500.1:0.11743)1.000:0.44039)0.791:0.06960)1.000:0.14414)1.000:0.15615)0.851:0.08313)1.000:0.15088,((AT3G14350.1:0.34516,(((Gorai.010G172500.1:0.00452,gnl|CHGC|GOBAR_DD02568:0.00055)1.000:0.09178,(Gh_D06G1559:0.00488,(Gh_A06G1240:0.00270,(gnl|CHGC|GOBAR_AA12628:0.04995,evm.model.Ga06G1732:0.00055)0.291:0.00093)0.991:0.01203)0.999:0.09019)1.000:0.16767,((Gh_A05G1186:0.00609,(Gorai.009G148500.1:0.00054,Gh_D05G1364:0.15829)0.897:0.00834)1.000:0.11170,(gnl|CHGC|GOBAR_DD03326:0.34203,gnl|CHGC|GOBAR_AA25683:0.03807)1.000:0.22203)0.649:0.05432)0.938:0.05967)0.200:0.05888,(AT1G53730.1:0.22571,((gnl|CHGC|GOBAR_DD16752:0.00731,evm.model.Ga05G1509:0.01054)1.000:0.06859,(Gh_D10G0477:0.00488,(evm.model.Ga10G2556:0.00107,Gh_A10G0460:0.00055)0.900:0.00359)1.000:0.06286)0.943:0.04774)1.000:0.18883)1.000:0.15307)0.996:0.11750)0.606:0.06054,((AT2G20850.1:0.45637,(AT4G03390.1:0.30704,((gnl|CHGC|GOBAR_DD17332:0.13920,(evm.model.Ga03G2114:0.34663,Gh_D02G1857:0.45965)0.999:0.19328)0.528:0.05460,(Gh_A03G1397:0.00651,Gorai.005G204500.1:0.00745)1.000:0.18073)1.000:0.20205)0.958:0.11133)0.985:0.12792,(AT1G11130.1:0.68158,((gnl|CHGC|GOBAR_AA15761:0.10041,Gorai.011G024500.1:0.01669)0.966:0.06907,(((gnl|CHGC|GOBAR_DD30456:0.01840,Gh_D10G0200:0.90309)0.992:0.08220,Gh_A10G0221:0.02549)0.294:0.00735,evm.model.Ga10G2845:0.12956)1.000:0.21971)1.000:0.35976)0.256:0.11912)0.999:0.26866)0.888:0.09409)1.000:0.49852,(((Gh_D09G0732:0.64544,(((gnl|CHGC|GOBAR_DD31635:0.01587,(gnl|CHGC|GOBAR_AA10846:0.00202,(evm.model.Ga09G0920:0.00219,Gh_A09G0731:0.00196)0.910:0.00252)0.986:0.01396)1.000:0.07684,((Gorai.011G052100.1:0.03632,(gnl|CHGC|GOBAR_AA16893:0.03208,gnl|CHGC|GOBAR_DD03303:0.00870)1.000:0.06433)1.000:0.14535,((Gh_D10G0462:0.00380,(Gorai.011G052400.1:0.01172,(Gorai.N011200.1:0.02964,(evm.model.Ga10G2575:0.01300,Gh_A10G0445:0.00054)0.997:0.01406)0.875:0.00289)0.926:0.00444)1.000:0.07292,((((Gh_D07G1170:0.00075,gnl|CHGC|GOBAR_DD06266:0.01723)0.746:0.00082,Gorai.001G131900.1:0.00753)0.968:0.00623,evm.model.Ga14G1986:0.00857)1.000:0.05549,((evm.model.Ga10G2576:0.00210,Gh_A10G0444:0.00071)1.000:0.01680,(Gh_D10G0461:0.00407,Gorai.011G052300.1:0.00279)0.319:0.00215)1.000:0.05488)1.000:0.05325)0.986:0.02823)0.937:0.03157)0.995:0.11890,(((evm.model.Ga01G1035:0.00138,Gh_A01G0767:0.00280)0.958:0.00974,(Gorai.002G105800.1:0.00345,Gh_D01G0787:0.02287)0.826:0.00235)1.000:0.13531,(AT1G56120.1:0.05930,(AT1G56140.1:0.05317,AT1G56130.1:0.04262)0.724:0.02115)1.000:0.20292)1.000:0.17185)0.373:0.14929)0.771:0.19116,((gnl|CHGC|GOBAR_DD23071:0.33918,(gnl|CHGC|GOBAR_AA27911:0.03851,(Gh_Sca008374G01:0.00055,(evm.model.Ga06G1627:0.00055,(Gh_D06G1470:0.01497,Gorai.010G163000.1:0.01969)0.981:0.00648)0.859:0.00243)0.783:0.00821)1.000:0.16467)1.000:0.49776,((((((evm.model.Ga05G1622:0.02444,(Gh_D05G1457:0.00352,Gorai.009G159500.1:0.01272)0.106:0.00332)0.990:0.02930,(((Gh_D05G1456:0.00631,Gorai.009G159400.1:0.00231)0.959:0.00525,((gnl|CHGC|GOBAR_AA20099:0.00076,evm.model.Ga05G1621:0.02174)0.928:0.00226,Gh_A05G1284:0.00439)0.997:0.01232)0.995:0.01593,(gnl|CHGC|GOBAR_DD28249:0.02342,((evm.model.Ga05G1623:0.00074,Gh_Sca004803G06:0.01633)0.989:0.00958,(gnl|CHGC|GOBAR_DD32829:0.01713,Gh_D05G3835:0.00424)1.000:0.02150)1.000:0.03295)0.994:0.02456)0.903:0.03106)1.000:0.35022,((AT1G29720.1:0.25865,(AT1G29740.1:0.06002,AT1G29730.1:0.06471)1.000:0.20680)1.000:0.25086,(AT1G29750.1:0.43794,evm.model.Ga11G1347:0.29514)0.974:0.07991)0.889:0.05724)0.979:0.05966,(AT1G07650.1:0.21589,((Gh_D09G0029:0.00434,(evm.model.Ga09G0037:0.00432,Gh_A09G0031:0.00288)0.999:0.00938)0.756:0.00085,Gorai.006G003800.1:0.00130)1.000:0.15801)1.000:0.15271)0.109:0.05057,((AT3G14840.2:0.16701,AT1G53420.1:0.25246)1.000:0.13426,((((Gh_D01G0369:0.00121,Gorai.002G048900.1:0.00319)0.856:0.00410,gnl|CHGC|GOBAR_DD30702:0.00564)0.816:0.00283,((gnl|CHGC|GOBAR_AA39454:0.00366,Gh_A01G0328:0.00146)0.898:0.00280,evm.model.Ga01G0487:0.00583)0.933:0.00643)1.000:0.13275,((((gnl|CHGC|GOBAR_DD30700:0.00774,Gorai.002G048600.1:0.00139)0.896:0.01304,Gh_D01G0368:0.48096)0.951:0.02915,(gnl|CHGC|GOBAR_DD30699:0.02492,(evm.model.Ga01G0485:0.01755,(Gh_A01G0326:0.04045,gnl|CHGC|GOBAR_AA06728:0.00665)0.447:0.00384)0.999:0.02634)1.000:0.03718)1.000:0.15810,((evm.model.Ga11G0669:0.06432,gnl|CHGC|GOBAR_DD35294:0.03544)1.000:0.08712,(((((Gorai.007G330700.1:0.03026,(gnl|CHGC|GOBAR_DD23653:0.03637,Gorai.007G330600.1:0.00648)1.000:0.06097)0.744:0.01265,Gh_D11G3392:0.01983)1.000:0.03004,(Gh_A11G2604:0.00699,((Gh_D11G2994:0.01076,(gnl|CHGC|GOBAR_DD35293:0.00381,Gorai.007G330300.1:0.00373)0.979:0.00776)0.999:0.01815,(evm.model.Ga11G0666:0.00054,gnl|CHGC|GOBAR_AA18203:0.01203)0.879:0.00172)0.716:0.01537)0.793:0.02451)0.928:0.01300,(gnl|CHGC|GOBAR_DD29676:0.12414,Gh_D11G2990:0.05607)1.000:0.41809)0.000:0.00107,(gnl|CHGC|GOBAR_AA09541:0.22700,gnl|CHGC|GOBAR_DD08094:0.18226)1.000:0.45487)0.494:0.01547)1.000:0.09630)1.000:0.13181)0.519:0.04068)1.000:0.12187)0.985:0.10179,((AT1G53430.1:0.04711,AT1G53440.1:0.04945)1.000:0.18896,(((Gorai.009G363600.1:0.00143,(Gh_D05G3270:0.00055,gnl|CHGC|GOBAR_DD04145:0.00318)0.000:0.00053)0.968:0.00618,(evm.model.Ga05G3732:0.00147,(gnl|CHGC|GOBAR_AA15268:0.00235,Gh_A04G0369:0.00078)0.394:0.00142)0.978:0.00678)1.000:0.05145,((Gh_D01G0370:0.00191,(Gorai.002G049000.1:0.00479,gnl|CHGC|GOBAR_DD33182:0.00108)0.339:0.00074)0.935:0.00438,(evm.model.Ga01G0488:0.00303,(gnl|CHGC|GOBAR_AA06736:0.00055,Gh_A01G0329:0.00055)0.921:0.00218)0.929:0.00524)1.000:0.07191)1.000:0.09382)1.000:0.17126)0.902:0.10433)0.998:0.22197)1.000:0.65869,(((gnl|CHGC|GOBAR_DD21842:0.21059,(evm.model.Ga14G2553:0.24399,Gorai.010G147700.1:0.05897)1.000:0.07522)0.000:0.04253,(gnl|CHGC|GOBAR_AA01355:0.13992,evm.model.Ga06G1442:0.50743)0.955:0.07903)1.000:0.57478,(((((((((Gorai.006G149500.1:0.00726,Gh_D09G1268:0.04442)0.985:0.03706,(evm.model.Ga09G1532:0.02029,Gh_A09G1266:0.08098)1.000:0.07424)1.000:0.31642,Gorai.002G235300.1:0.04641)0.942:0.03971,Gh_A01G1719:0.01768)1.000:0.12432,((gnl|CHGC|GOBAR_AA21683:0.00222,(Gh_D01G1969:0.00847,gnl|CHGC|GOBAR_DD00463:0.01400)0.992:0.00801)0.765:0.00141,evm.model.Ga02G1518:0.00054)0.910:0.00975)0.999:0.04414,gnl|CHGC|GOBAR_AA08174:0.11912)1.000:0.11106,(((Gorai.006G115200.1:0.00294,gnl|CHGC|GOBAR_DD26514:0.00077)0.916:0.00606,(Gh_A09G0936:0.00413,evm.model.Ga09G1161:0.00055)0.994:0.00988)1.000:0.04479,((Gorai.001G125200.1:0.00078,(gnl|CHGC|GOBAR_DD02534:0.74254,(((Gh_D09G0963:0.02438,gnl|CHGC|GOBAR_AA11520:0.04091)1.000:0.10137,(gnl|CHGC|GOBAR_DD02535:0.00294,evm.model.Ga07G1227:0.00127)0.987:0.01937)0.999:0.02604,Gh_D07G1110:0.00580)0.950:0.05370)0.945:0.05252)0.947:0.00368,(Gh_A07G1031:0.00271,gnl|CHGC|GOBAR_AA33268:0.00053)0.893:0.00375)1.000:0.05563)1.000:0.15100)1.000:0.31658,(AT1G24650.1:0.28868,(AT2G01820.1:0.20975,((AT1G66150.1:0.13024,(evm.model.Ga11G2222:0.00522,(Gh_D11G1715:0.00113,(Gorai.007G187900.1:0.01565,(Gh_A11G1558:0.00055,gnl|CHGC|GOBAR_AA11645:0.00260)0.973:0.01158)1.000:0.22223)0.579:0.00360)0.999:0.06803)1.000:0.12735,((((Gh_D13G0274:0.01436,Gh_A13G0257:0.00867)0.953:0.03234,(gnl|CHGC|GOBAR_AA30589:0.10319,(Gh_A12G1422:0.06995,Gh_D12G1541:0.04272)1.000:0.21553)1.000:0.11291)1.000:0.22317,(evm.model.Ga13G0306:0.00422,(Gorai.013G030200.1:0.00093,gnl|CHGC|GOBAR_DD34146:0.01224)0.973:0.00696)0.917:0.01130)0.999:0.05386,(evm.model.Ga12G1303:0.00298,(Gorai.008G170100.1:0.00523,gnl|CHGC|GOBAR_DD28668:0.00298)0.883:0.00602)1.000:0.12090)1.000:0.11141)0.948:0.04312)0.183:0.03854)0.999:0.11181)0.919:0.07870,(AT3G23750.1:0.21255,((((gnl|CHGC|GOBAR_AA00579:0.00054,((Gorai.011G151900.1:0.00847,gnl|CHGC|GOBAR_DD26741:0.00394)0.905:0.00724,(Gh_A10G1150:0.03511,Gh_D10G1348:0.01475)1.000:0.14646)0.853:0.00205)0.879:0.00385,evm.model.Ga10G1550:0.00460)1.000:0.07878,((Gh_D02G0238:0.01029,gnl|CHGC|GOBAR_DD22359:0.00579)0.984:0.01129,(((Gh_A02G0174:0.01539,Gorai.005G026700.1:0.21386)1.000:0.10788,gnl|CHGC|GOBAR_AA28359:0.00054)0.850:0.00126,evm.model.Ga03G0219:0.00081)0.932:0.00555)1.000:0.07426)0.971:0.04403,(evm.model.Ga09G2315:0.01016,(Gorai.006G224800.1:0.18955,Gh_D09G1973:0.00060)0.931:0.00820)1.000:0.17817)0.983:0.07673)1.000:0.16579)1.000:0.37463)0.983:0.32306)0.677:0.14424)0.806:0.09987,((((gnl|CHGC|GOBAR_AA03974:0.58659,(((Gh_A12G2019:0.00109,evm.model.Ga12G0579:0.00104)0.937:0.00607,(gnl|CHGC|GOBAR_DD26203:0.01356,(Gh_D12G2197:0.00107,Gorai.008G239500.1:0.00107)0.904:0.00055)0.845:0.00233)0.962:0.05247,((AT4G22730.1:0.27437,((AT2G45340.1:0.22095,(((gnl|CHGC|GOBAR_AA07839:0.01818,(evm.model.Ga08G1612:0.00508,Gh_A08G1211:0.00053)0.938:0.00527)0.836:0.00289,Gorai.004G162200.1:0.01134)0.310:0.00335,(gnl|CHGC|GOBAR_DD11217:0.01934,Gh_D08G1494:0.25470)0.724:0.00357)1.000:0.14688)0.999:0.09357,(AT5G51560.1:0.23144,(((Gh_A12G2393:0.00379,(evm.model.Ga12G0142:0.00314,gnl|CHGC|GOBAR_AA30036:0.00376)0.780:0.00159)0.977:0.01247,((Gh_D12G2520:0.18494,gnl|CHGC|GOBAR_DD02908:0.00054)0.838:0.00210,Gorai.008G284000.1:0.00826)0.274:0.00490)1.000:0.09869,((Gorai.006G064800.1:0.00193,((Gh_D09G0447:0.01790,(evm.model.Ga09G0608:0.00054,Gh_A09G0433:0.00329)1.000:0.08964)1.000:0.18222,gnl|CHGC|GOBAR_DD14824:0.00469)0.849:0.00695)0.968:0.00998,gnl|CHGC|GOBAR_AA19551:0.01939)1.000:0.10897)0.969:0.05322)1.000:0.10067)1.000:0.17123)0.998:0.10303,((gnl|CHGC|GOBAR_DD03499:0.01991,(Gorai.004G202400.1:0.07302,Gh_A08G1564:0.00778)0.366:0.00499)1.000:0.14477,(evm.model.Ga08G2049:0.00448,(Gh_D08G1871:0.01077,gnl|CHGC|GOBAR_AA11854:0.00231)0.865:0.00322)0.769:0.01136)1.000:0.08082)0.941:0.04266)0.928:0.21343)1.000:0.81270,((((gnl|CHGC|GOBAR_AA08392:0.01834,Gorai.006G209800.1:0.03558)1.000:0.19370,(evm.model.Ga09G2157:0.00638,(Gh_A09G2354:0.30359,(gnl|CHGC|GOBAR_DD24916:0.04353,Gh_D09G1830:0.00055)0.926:0.01053)0.991:0.02113)0.933:0.05584)0.999:0.27469,(AT1G63430.1:0.28957,AT5G41180.1:0.40893)0.986:0.15450)1.000:0.53289,(((Gh_D06G1775:0.09147,Gorai.010G195700.1:0.03666)0.903:0.02603,(evm.model.Ga06G1985:0.06286,Gh_A06G1427:0.09480)0.978:0.04352)1.000:0.47145,((Gh_A06G2018:0.12094,(Gh_D06G2144:0.14816,Gorai.010G241800.1:0.09690)0.997:0.10587)1.000:0.41267,(AT4G18640.1:0.25940,AT5G45840.1:0.35732)0.999:0.22406)0.972:0.16144)1.000:0.39178)1.000:0.43068)0.365:0.06517,((AT1G14390.1:0.39505,AT2G02780.1:0.26575)1.000:0.31137,((((gnl|CHGC|GOBAR_DD33655:0.01909,(Gorai.N006900.1:0.01390,(Gh_D06G1866:0.00769,(evm.model.Ga06G2091:0.00557,Gh_A06G1500:0.00567)1.000:0.02022)1.000:0.02558)0.989:0.01778)0.891:0.01423,gnl|CHGC|GOBAR_AA17502:0.00474)1.000:0.58705,(((gnl|CHGC|GOBAR_AA17728:0.01587,(Gh_D13G1725:0.03687,evm.model.Ga13G2034:0.03969)0.788:0.01339)1.000:0.20278,(gnl|CHGC|GOBAR_DD36971:0.08207,(Gorai.013G195600.1:0.08518,Gh_A13G1410:0.06032)0.999:0.07124)0.999:0.10312)0.970:0.07603,((Gorai.007G256600.1:0.04963,(AT3G03770.1:0.34273,(Gh_D11G2375:0.00220,gnl|CHGC|GOBAR_DD07211:0.00225)0.909:0.02179)1.000:0.18679)1.000:0.12163,(Gh_A11G2069:0.01092,(evm.model.Ga11G1374:0.02553,gnl|CHGC|GOBAR_AA21815:0.01536)0.991:0.03012)1.000:0.13718)0.996:0.08533)1.000:0.23567)1.000:0.22847,((AT5G14210.1:0.41046,(((Gorai.001G269200.1:0.00587,(Gh_D07G2302:0.02660,(gnl|CHGC|GOBAR_DD15827:0.02487,Gh_A07G2084:0.01083)1.000:0.17800)0.985:0.03685)0.252:0.00626,evm.model.Ga07G2628:0.01315)0.996:0.05406,((evm.model.Ga04G1215:0.01238,(Gorai.012G088400.1:0.00306,gnl|CHGC|GOBAR_DD01474:0.00313)1.000:0.05301)0.946:0.02732,(Gh_A05G2964:0.19010,Gh_D04G0754:0.05301)1.000:0.15004)0.911:0.06567)1.000:0.21236)0.993:0.13891,((((Gh_A12G1707:0.00808,Gorai.008G205300.1:0.04584)1.000:0.09623,(evm.model.Ga12G0942:0.03770,(gnl|CHGC|GOBAR_AA16586:0.05029,(gnl|CHGC|GOBAR_DD35972:0.08211,Gh_D12G1869:0.01836)0.995:0.02624)0.767:0.01741)0.236:0.02468)1.000:0.19710,((evm.model.Ga07G0618:0.00793,(Gh_A07G0463:0.00098,Gh_D07G0527:0.06046)0.964:0.03016)0.993:0.05916,(Gorai.001G060100.1:0.04722,gnl|CHGC|GOBAR_AA33642:0.20110)0.794:0.07053)1.000:0.18987)0.971:0.08753,AT5G63410.1:0.63595)0.968:0.08551)1.000:0.30856)0.977:0.14613)1.000:0.60472)0.662:0.06683,(((AT1G51870.1:0.83530,(((AT2G28970.1:0.49646,AT1G51830.1:0.37201)0.985:0.12222,((((AT1G51910.1:0.18432,(AT1G51890.1:0.14943,(AT1G51880.1:0.13549,AT1G51860.1:0.09678)0.889:0.03483)0.343:0.02945)1.000:0.17735,(AT1G51800.1:0.32165,((Gorai.010G230800.1:0.38061,(((evm.model.Ga10G2407:0.08076,(Gh_D10G0606:0.19227,Gh_A10G0566:0.28285)1.000:0.37910)1.000:0.47908,((Gh_A06G0611:0.31666,(evm.model.Ga06G0711:0.01961,gnl|CHGC|GOBAR_AA16884:0.00054)0.894:0.02621)1.000:0.23312,(AT4G29180.1:0.11676,AT4G29450.1:0.60725)1.000:0.21087)1.000:0.15403)0.996:0.11990,(AT1G05700.1:0.36492,((AT2G19190.1:0.42898,AT4G29990.1:0.25150)1.000:0.38973,(AT2G19230.1:0.14938,AT2G19210.1:0.13406)0.995:0.10090)0.999:0.12118)0.994:0.08531)0.759:0.05330)0.450:0.04606,AT1G51790.1:0.49601)0.995:0.08646)0.974:0.07044)0.998:0.11033,(((AT4G20450.1:0.34307,(AT2G28990.1:0.29103,AT2G28960.1:0.29354)0.097:0.03910)0.829:0.03253,(((AT5G59670.1:0.21535,AT5G59680.1:0.15230)1.000:0.08081,(AT3G46330.1:0.24154,(AT3G46350.1:0.21586,(AT3G46420.1:0.18540,(AT3G46340.1:0.16222,AT3G46400.1:0.19241)0.505:0.02467)0.125:0.02264)0.998:0.06511)0.820:0.03112)0.998:0.05812,(AT1G07560.1:0.23383,(AT1G07550.1:0.20188,(AT2G14510.1:0.03299,AT2G14440.1:0.03874)1.000:0.13999)1.000:0.13772)0.971:0.04238)0.240:0.02732)0.974:0.04066,(AT1G49100.1:0.22595,((AT1G51850.1:0.05089,AT1G51820.1:0.05419)1.000:0.10274,(AT2G04300.1:0.14252,AT3G21340.1:0.08728)1.000:0.07051)0.997:0.05710)0.993:0.05567)0.082:0.04391)1.000:0.18385,(AT3G46370.1:0.46930,AT5G59650.1:0.46717)0.988:0.15688)0.676:0.06385)0.612:0.06152,AT5G16900.1:0.47569)0.974:0.16332)1.000:0.39773,((AT1G67720.1:0.37642,AT2G37050.1:0.34366)1.000:0.68709,((gnl|CHGC|GOBAR_AA06016:0.00692,Gorai.004G225900.1:0.00435)0.998:0.29838,((Gh_A08G1731:0.00568,((gnl|CHGC|GOBAR_DD35797:0.00164,Gh_D08G2082:0.00247)1.000:0.02656,evm.model.Ga08G2286:0.00431)0.749:0.00092)0.892:0.01968,(AT5G48740.1:0.29079,((Gorai.001G186800.1:0.00213,(Gh_D07G1567:0.01552,(gnl|CHGC|GOBAR_DD09002:0.01613,gnl|CHGC|GOBAR_DD37501:0.00055)1.000:0.02868)0.920:0.00719)0.901:0.00968,((gnl|CHGC|GOBAR_AA04072:0.05177,evm.model.Ga07G1767:0.00181)0.576:0.00166,Gh_A07G1471:0.00644)0.970:0.01932)1.000:0.06944)0.997:0.06260)1.000:0.49253)1.000:0.88545)0.747:0.15470)1.000:0.37893,((AT1G79620.1:0.30633,((((gnl|CHGC|GOBAR_AA00944:0.00054,Gh_A06G1925:0.01132)1.000:0.01446,(gnl|CHGC|GOBAR_DD12473:0.00800,Gh_D06G1961:0.00055)0.990:0.00715)0.781:0.00197,Gorai.010G221900.1:0.00454)1.000:0.23414,(AT5G49760.1:0.08598,(AT5G49770.1:0.15329,AT5G49780.1:0.16126)0.954:0.04959)1.000:0.18656)0.795:0.11039)1.000:0.63753,(AT3G53590.1:0.60037,((Gh_A13G2056:0.04340,Gorai.013G271600.1:0.03312)1.000:0.30941,((Gh_A02G0017:0.06351,gnl|CHGC|GOBAR_DD37404:0.58650)0.994:0.11462,((Gh_D02G1064:0.08683,Gh_A02G0899:0.10000)0.999:0.09200,(((evm.model.Ga03G0019:0.00995,(Gorai.005G002700.1:0.00622,gnl|CHGC|GOBAR_DD12898:0.00464)0.973:0.01104)1.000:0.09352,(AT5G01950.1:0.23249,((evm.model.Ga10G1839:0.19484,AT5G37450.1:0.33524)1.000:0.10704,(AT1G06840.1:0.16751,(evm.model.Ga13G2840:0.00930,(gnl|CHGC|GOBAR_DD34553:0.03245,Gh_D13G2457:0.00085)0.967:0.01038)1.000:0.11957)1.000:0.10210)1.000:0.10184)0.999:0.06653)0.998:0.07361,((Gorai.005G121200.1:0.00369,(gnl|CHGC|GOBAR_AA01222:0.02364,gnl|CHGC|GOBAR_DD08744:0.00494)0.999:0.02470)0.846:0.00555,evm.model.Ga03G0992:0.02244)0.978:0.03993)0.971:0.16530)1.000:0.20731)0.990:0.14779)0.999:0.30154)0.999:0.30645)0.992:0.15672)0.946:0.10930)0.530:0.03914)0.080:0.05280,((((AT5G63710.1:0.20382,((Gh_D07G2110:0.00222,Gorai.001G241500.1:0.00117)0.489:0.00476,(gnl|CHGC|GOBAR_DD20162:0.01815,(evm.model.Ga07G2411:0.00251,(gnl|CHGC|GOBAR_AA06626:0.00387,Gh_A07G1895:0.00547)0.733:0.00114)1.000:0.01429)0.336:0.00212)1.000:0.14695)1.000:0.25607,(((Gorai.007G060500.1:0.00099,(Gh_D11G0558:0.00386,gnl|CHGC|GOBAR_AA40607:0.00055)1.000:0.00054)1.000:0.23809,((gnl|CHGC|GOBAR_DD27391:0.20689,Gorai.003G039900.1:0.12118)0.957:0.09050,gnl|CHGC|GOBAR_DD05841:0.29241)0.976:0.09817)0.990:0.08198,((evm.model.Ga11G3528:0.02228,(gnl|CHGC|GOBAR_DD35041:0.01945,(gnl|CHGC|GOBAR_AA27404:0.00055,Gh_A11G0480:0.00055)0.770:0.00054)0.334:0.00188)1.000:0.04472,(((Gh_D11G2163:0.00400,Gorai.007G236500.1:0.00132)0.982:0.01020,(evm.model.Ga11G1655:0.00682,Gh_A11G1848:0.00270)0.786:0.00182)1.000:0.06511,((evm.model.Ga02G0374:0.0,Gh_A02G1363:0.0):0.08610,(AT5G10290.1:0.06485,AT5G65240.1:0.09677)1.000:0.11046)0.556:0.01947)0.681:0.00437)0.782:0.02647)0.997:0.15089)0.994:0.18266,(((((((Gh_D04G1502:0.00054,(evm.model.Ga04G0167:0.00231,Gh_A04G0958:0.00283)0.798:0.00386)0.921:0.00107,Gorai.012G140900.1:0.00286)0.737:0.00478,((evm.model.Ga04G0168:0.00399,gnl|CHGC|GOBAR_AA17832:0.03994)0.997:0.03488,(Gorai.012G141000.1:0.01227,(gnl|CHGC|GOBAR_DD09365:0.00449,Gh_D04G1503:0.00054)0.664:0.00323)0.993:0.02345)0.995:0.01999)0.998:0.03594,(((gnl|CHGC|GOBAR_AA28948:0.44211,(Gorai.013G063000.1:0.01343,(Gh_D13G0549:0.03823,evm.model.Ga13G0575:0.02573)0.085:0.00366)0.892:0.02321)1.000:0.09780,(evm.model.Ga13G0576:0.02509,(Gorai.013G063100.1:0.01103,(gnl|CHGC|GOBAR_DD24671:0.01234,Gh_D13G0550:0.00281)0.495:0.00267)0.980:0.01643)1.000:0.07331)1.000:0.09350,(((Gh_D02G1987:0.0,Gorai.005G218200.1:0.0):0.00747,evm.model.Ga03G2276:0.00128)1.000:0.04443,(evm.model.Ga13G0579:0.00398,(Gh_D13G0551:0.00258,(gnl|CHGC|GOBAR_DD28293:0.00405,Gorai.013G063200.1:0.00259)0.000:0.00055)0.762:0.00129)1.000:0.06580)0.071:0.01352)0.451:0.00845)0.993:0.03659,(AT4G33430.1:0.03976,(AT2G13790.1:0.03724,AT2G13800.1:0.08896)1.000:0.09813)0.993:0.03997)0.981:0.06345,(AT1G34210.1:0.03834,AT1G71830.1:0.05408)0.986:0.06201)1.000:0.28591,((((AT5G16000.1:0.13262,((gnl|CHGC|GOBAR_DD34459:0.00055,(Gh_D11G3483:0.0,Gorai.007G186300.1:0.0):0.00054)0.813:0.00179,(gnl|CHGC|GOBAR_AA33225:0.00055,(evm.model.Ga11G2239:0.00119,Gh_A11G1548:0.00055)0.000:0.00053)0.878:0.00296)1.000:0.06002)0.964:0.04750,(AT3G25560.1:0.14385,(((Gorai.013G102600.1:0.00120,((evm.model.Ga13G1206:0.0,gnl|CHGC|GOBAR_AA22524:0.0):0.00055,Gh_A13G0791:0.00239)0.907:0.00240)0.914:0.00094,(gnl|CHGC|GOBAR_DD00372:0.00055,Gh_D13G0931:0.00241)1.000:0.00055)0.996:0.05128,((Gorai.009G327400.1:0.00054,(Gh_A05G2653:0.00119,(gnl|CHGC|GOBAR_AA26118:0.00122,evm.model.Ga05G3363:0.00973)0.789:0.00122)0.980:0.00607)0.750:0.00125,(gnl|CHGC|GOBAR_DD01050:0.00119,Gh_D05G3785:0.00055)0.896:0.00352)1.000:0.07658)0.993:0.04522)0.961:0.05226)0.703:0.04505,((AT2G23950.1:0.06812,AT4G30520.1:0.07135)0.998:0.09757,((Gorai.009G008400.1:0.00126,(Gh_D05G0066:0.00054,(gnl|CHGC|GOBAR_DD28384:0.00787,(evm.model.Ga05G0081:0.00463,Gh_A05G3984:0.00113)1.000:0.01651)0.754:0.00116)0.789:0.00054)1.000:0.08650,((((Gh_D04G0838:0.00811,Gorai.012G097800.1:0.00262)0.966:0.00538,Gh_Sca007506G01:0.00229)0.606:0.00113,evm.model.Ga04G1123:0.00116)0.687:0.00102,(gnl|CHGC|GOBAR_AA13618:0.02742,gnl|CHGC|GOBAR_DD14343:0.08469)0.787:0.00527)0.987:0.02904)0.990:0.05387)1.000:0.22454)0.952:0.06977,((AT1G60800.1:0.13983,(Gh_D05G3027:0.00115,Gorai.009G337000.1:0.00240)0.996:0.06528)1.000:0.15559,(AT5G45780.1:0.19073,(((evm.model.Ga10G2706:0.00054,Gh_D10G0338:0.00844)0.987:0.01570,Gh_A10G0332:0.00102)0.848:0.00470,Gorai.011G038400.1:0.00388)0.998:0.11482)1.000:0.30575)0.842:0.03355)1.000:0.25066)0.900:0.08525)1.000:0.52286,(((evm.model.Ga10G3033:0.00998,(Gorai.011G006900.1:0.01026,(gnl|CHGC|GOBAR_DD33945:0.00535,Gh_D10G0063:0.00437)0.148:0.00188)0.996:0.02084)0.775:0.00211,Gh_A10G0056:0.00192)0.868:0.00297,gnl|CHGC|GOBAR_AA38005:0.00080)1.000:1.84092)0.702:0.03662)0.505:0.05581,(((Gh_A03G2177:0.03241,evm.model.Ga03G2525:0.27993)1.000:0.11985,(Gorai.005G243800.1:0.07041,((gnl|CHGC|GOBAR_AA25693:0.00667,(gnl|CHGC|GOBAR_DD03868:0.01180,Gh_D02G2145:0.00294)0.989:0.00824)0.978:0.02590,(((evm.model.Ga14G0201:0.00055,Gh_A12G0256:0.00507)0.899:0.00172,(gnl|CHGC|GOBAR_DD00263:0.00218,(Gh_D12G0257:0.00217,Gorai.008G029000.1:0.00144)0.947:0.00289)0.913:0.00188)1.000:0.05849,(((((Gh_A01G0939:0.00177,(gnl|CHGC|GOBAR_AA29303:0.20704,evm.model.Ga14G0349:0.00270)0.804:0.00085)0.915:0.00345,(gnl|CHGC|GOBAR_DD35623:0.00151,(Gorai.002G127700.1:0.00431,Gh_D01G0986:0.00476)0.868:0.00249)0.928:0.00548)1.000:0.07827,((gnl|CHGC|GOBAR_DD19141:0.00055,Gorai.010G010100.1:0.00332)0.879:0.01305,(gnl|CHGC|GOBAR_AA02674:0.22837,(Gh_A06G0079:0.00728,evm.model.Ga06G0111:0.00175)0.019:0.01741)1.000:0.27741)1.000:0.11405)1.000:0.26146,(AT2G16250.1:0.24330,AT4G39270.1:0.31036)0.974:0.06591)1.000:0.06518,((Gh_A13G0295:0.00072,(evm.model.Ga13G0603:0.00074,gnl|CHGC|GOBAR_AA17358:0.00055)0.987:0.00055)0.986:0.00850,(Gorai.013G036900.1:0.00223,(gnl|CHGC|GOBAR_DD24411:0.00143,Gh_D13G0333:0.00077)0.495:0.00146)0.848:0.00280)1.000:0.06186)0.594:0.01632)1.000:0.09652)1.000:0.20166)0.983:0.08325)0.984:0.15428,gnl|CHGC|GOBAR_AA02368:0.33540)1.000:0.99065)0.914:0.06414,((AT5G62710.1:0.14192,(((evm.model.Ga07G0764:0.00403,(Gh_A07G0591:0.00539,gnl|CHGC|GOBAR_AA29177:0.00133)0.829:0.00136)0.763:0.00140,(Gorai.001G074000.1:0.00270,gnl|CHGC|GOBAR_DD09192:0.01080)0.894:0.00393)0.999:0.06199,((Gh_D11G0315:0.00134,Gorai.007G035200.1:0.00133)0.995:0.01360,(((gnl|CHGC|GOBAR_AA29370:0.00054,gnl|CHGC|GOBAR_DD21585:0.02060)1.000:0.03875,Gh_A11G3010:0.00414)0.758:0.00120,evm.model.Ga11G3780:0.01734)0.851:0.00260)1.000:0.06365)0.955:0.06179)1.000:0.32109,((AT1G31420.1:0.07982,AT2G35620.1:0.09627)0.967:0.07700,((evm.model.Ga09G2236:0.00130,(gnl|CHGC|GOBAR_AA34607:0.00054,Gh_A09G1783:0.00055)0.511:0.00054)0.974:0.08061,(gnl|CHGC|GOBAR_DD23720:0.11814,Gh_D09G1906:0.22812)1.000:0.33173)0.871:0.07092)1.000:0.32328)1.000:0.65684)0.406:0.05624)0.562:0.06600,((((AT2G31880.1:0.30023,((evm.model.Ga12G0961:0.01275,(Gorai.008G203300.1:0.00454,Gh_D12G1850:0.00055)0.857:0.00652)1.000:0.11632,(Gh_D03G0968:0.01671,(gnl|CHGC|GOBAR_DD05211:0.00053,(evm.model.Ga01G2008:0.00411,Gh_A03G0563:0.00139)0.734:0.00267)0.534:0.00866)1.000:0.10902)0.885:0.05718)0.999:0.27498,((gnl|CHGC|GOBAR_AA12037:0.03878,Gorai.003G108000.1:0.01361)1.000:0.17177,(gnl|CHGC|GOBAR_DD06732:0.04459,Gh_A12G1689:0.09793)0.987:0.14032)0.984:0.17300)1.000:0.82898,((gnl|CHGC|GOBAR_DD28204:0.36183,((evm.model.Ga11G3404:0.00079,(Gh_A11G0593:0.00157,gnl|CHGC|GOBAR_AA27335:0.00055)0.836:0.00081)0.895:0.01024,(Gh_D11G0680:0.00631,Gorai.007G073100.1:0.00156)0.623:0.00572)0.999:0.16071)1.000:0.29147,(((AT3G02130.1:0.18196,(((evm.model.Ga09G0143:0.00080,(Gh_A09G0087:0.00278,gnl|CHGC|GOBAR_AA36270:0.00406)0.496:0.00133)0.957:0.00372,(Gorai.006G010100.1:0.00054,(Gh_D09G0084:0.00101,gnl|CHGC|GOBAR_DD06254:0.00054)0.939:0.00301)0.952:0.00349)1.000:0.06727,((Gorai.007G083000.1:0.00132,(Gh_D11G0772:0.00133,gnl|CHGC|GOBAR_DD21385:0.00087)0.832:0.00132)0.928:0.00499,(evm.model.Ga11G3303:0.00125,Gh_A11G0659:0.00269)0.984:0.01053)1.000:0.06604)1.000:0.11249)1.000:0.11181,((((Gorai.008G176800.1:0.00219,(gnl|CHGC|GOBAR_DD28441:0.00135,Gh_D12G1600:0.00055)0.511:0.00122)0.941:0.00450,(gnl|CHGC|GOBAR_AA20166:0.00125,(evm.model.Ga12G1232:0.00201,Gh_A12G1475:0.00069)0.986:0.00559)0.547:0.00429)1.000:0.08611,((gnl|CHGC|GOBAR_DD01583:0.00055,(Gorai.013G094500.1:0.00437,Gh_D13G0859:0.00054)0.188:0.00209)0.930:0.01060,(evm.model.Ga13G0995:0.01225,gnl|CHGC|GOBAR_AA15875:0.00229)0.985:0.01078)1.000:0.09350)0.970:0.12385,AT1G69270.1:0.87656)0.660:0.08576)1.000:0.15714,(((Gh_D07G1311:0.00219,(evm.model.Ga14G2013:0.01437,gnl|CHGC|GOBAR_DD11376:0.00388)0.757:0.00280)0.870:0.00264,Gorai.001G149100.1:0.00189)0.999:0.19048,Gh_A07G1209:0.82580)0.997:0.20421)0.998:0.18401)1.000:0.41222)0.132:0.02370,(((((Gh_A06G1161:0.57870,(AT5G45800.1:0.29624,((Gh_D06G1442:0.00115,(gnl|CHGC|GOBAR_DD00844:0.00229,Gorai.010G160000.1:0.00345)0.763:0.00114)0.765:0.00174,(gnl|CHGC|GOBAR_AA11783:0.00229,evm.model.Ga06G1601:0.00344)0.893:0.00634)0.998:0.14423)0.967:0.19076)1.000:0.48733,((AT2G24230.1:0.16663,(((((Gh_A06G0877:0.00284,(gnl|CHGC|GOBAR_AA00789:0.00101,evm.model.Ga06G1098:0.00054)0.791:0.00094)0.919:0.00348,(Gorai.010G112800.1:0.00285,(gnl|CHGC|GOBAR_DD10547:0.00101,Gh_D06G1027:0.00143)0.795:0.00137)0.901:0.00411)1.000:0.06002,(evm.model.Ga07G0328:0.01458,(gnl|CHGC|GOBAR_DD06389:0.00130,(Gh_D07G0266:0.00315,Gorai.001G032100.1:0.00176)0.749:0.00198)0.928:0.00628)1.000:0.07969)0.169:0.01021,(((gnl|CHGC|GOBAR_DD38060:0.74007,Gorai.009G055800.1:0.00054)0.235:0.00054,Gh_D05G0540:0.00189)0.979:0.00872,(evm.model.Ga05G0565:0.00188,(gnl|CHGC|GOBAR_AA16459:0.00055,Gh_A05G0422:0.00095)0.863:0.00189)0.923:0.00467)1.000:0.05103)0.764:0.00972,((Gh_D13G1978:0.00161,(gnl|CHGC|GOBAR_DD32798:0.01952,((gnl|CHGC|GOBAR_AA22498:0.00447,Gh_A13G1618:0.00204)0.758:0.00097,evm.model.Ga13G2297:0.00054)0.958:0.00680)0.916:0.00516)0.854:0.00055,Gorai.013G216200.1:0.00316)1.000:0.13047)1.000:0.08970)0.974:0.09409,AT5G58150.1:0.38745)0.997:0.30515)1.000:0.49887,(((evm.model.Ga11G3741:0.00136,(gnl|CHGC|GOBAR_AA24479:0.00136,Gh_A11G0297:0.00071)0.833:0.00070)0.960:0.00691,(Gorai.007G038800.1:0.00203,(gnl|CHGC|GOBAR_DD22799:0.00055,Gh_D11G0354:0.00070)0.982:0.00409)0.967:0.00620)0.993:0.09154,((Gh_A12G1634:0.00055,(evm.model.Ga12G1030:0.00283,gnl|CHGC|GOBAR_AA25396:0.00219)0.839:0.00140)0.997:0.01673,(gnl|CHGC|GOBAR_DD07206:0.01047,(Gh_D12G1777:0.00071,Gorai.008G195900.1:0.00141)0.785:0.00071)0.992:0.01137)0.998:0.12659)1.000:0.79650)0.089:0.05808,(((AT5G07280.1:0.21855,((evm.model.Ga09G2017:0.00181,(gnl|CHGC|GOBAR_AA17207:0.00063,Gh_A09G1610:0.00064)0.774:0.00065)1.000:0.08114,((evm.model.Ga08G1200:0.00125,Gh_A08G0893:0.00368)0.992:0.00836,(Gh_D08G1085:0.00438,Gorai.004G120000.1:0.00241)0.920:0.00414)1.000:0.05031)1.000:0.11817)1.000:0.53757,((AT2G01950.1:0.14669,(gnl|CHGC|GOBAR_AA22717:0.53089,((gnl|CHGC|GOBAR_DD32113:0.14627,Gh_D01G1333:0.00057)1.000:0.26433,(Gorai.002G171000.1:0.00230,(evm.model.Ga01G1648:0.00198,Gh_Sca004882G01:0.00199)0.966:0.00578)0.217:0.00481)0.000:0.07844)0.859:0.08099)1.000:0.30707,((((gnl|CHGC|GOBAR_AA29046:0.00065,(evm.model.Ga14G0646:0.00307,Gh_A04G0005:0.00154)0.450:0.00100)0.926:0.00491,(gnl|CHGC|GOBAR_DD32438:0.00055,(Gh_D05G3727:0.00336,Gorai.009G455100.1:0.00286)0.784:0.00311)0.664:0.00105)1.000:0.13785,(AT1G55610.1:0.09017,AT3G13380.1:0.07427)1.000:0.11346)1.000:0.23490,(AT4G39400.1:0.16890,(((evm.model.Ga11G3505:0.00242,Gh_A11G0504:0.00123)0.984:0.00780,(Gorai.007G062800.1:0.00163,(gnl|CHGC|GOBAR_DD18646:0.00183,Gh_D11G0582:0.00121)0.843:0.00083)0.926:0.00390)1.000:0.06705,(((Gh_A11G3159:0.00192,(evm.model.Ga02G0752:0.00421,gnl|CHGC|GOBAR_AA35519:0.00126)0.837:0.00237)0.961:0.00602,(Gorai.002G149600.1:0.00427,(gnl|CHGC|GOBAR_DD05380:0.00062,Gh_D11G2243:0.00062)0.791:0.00062)0.953:0.00386)1.000:0.07334,((evm.model.Ga02G0457:0.00189,(gnl|CHGC|GOBAR_AA37869:0.00413,Gh_A02G1305:0.00064)0.796:0.00065)0.997:0.00842,(Gorai.003G048200.1:0.00131,(gnl|CHGC|GOBAR_DD22119:0.00063,Gh_D03G0445:0.00063)0.960:0.00368)0.958:0.00620)1.000:0.05978)0.921:0.01439)1.000:0.08953)1.000:0.26756)0.996:0.10097)1.000:0.21016)0.987:0.11626,((AT5G53890.1:0.30949,((AT2G02220.1:0.19935,((gnl|CHGC|GOBAR_AA33659:0.00304,(evm.model.Ga03G1508:0.00234,Gh_A03G0965:0.00073)0.936:0.00353)0.811:0.00148,((Gh_D02G1350:0.00055,Gorai.005G151100.1:0.00228)0.747:0.00077,gnl|CHGC|GOBAR_DD03950:0.01188)0.791:0.00125)1.000:0.16908)1.000:0.22793,(AT1G72300.1:0.29024,(Gh_D10G0007:0.00055,((Gh_A10G0005:0.00083,(evm.model.Ga10G3087:0.00584,gnl|CHGC|GOBAR_AA31550:0.00055)0.750:0.00170)1.000:0.00881,((gnl|CHGC|GOBAR_AA39092:0.0,gnl|CHGC|GOBAR_DD26786:0.0):0.00055,Gorai.011G001200.1:0.00068)0.941:0.00054)0.754:0.00054)1.000:0.18138)1.000:0.30443)1.000:0.14720)0.000:0.05388,(gnl|CHGC|GOBAR_AA27368:0.78213,(((Gorai.002G068500.1:0.00232,(evm.model.Ga01G0643:0.00074,(gnl|CHGC|GOBAR_AA18512:0.00076,Gh_A01G0449:0.00074)0.903:0.00147)0.996:0.01323)0.998:0.06303,(Gh_D01G0459:0.00869,gnl|CHGC|GOBAR_DD14819:0.25890)1.000:0.19844)0.948:0.08508,((gnl|CHGC|GOBAR_DD33160:0.00148,(Gh_D05G3382:0.00224,Gorai.009G381200.1:0.00055)0.794:0.00075)0.997:0.01499,(evm.model.Ga05G3892:0.00372,Gh_A04G0283:0.00298)0.966:0.00838)0.999:0.11479)0.000:0.08762)0.769:0.13127)1.000:0.52232)0.643:0.03199)0.516:0.04638,((AT5G48380.1:0.26291,Gorai.001G226700.3:0.19963)1.000:0.38590,((AT1G27190.1:0.09225,AT1G69990.1:0.15934)1.000:0.19843,(AT3G28450.1:0.25737,Gh_D11G0725:0.21319)0.896:0.09406)1.000:0.29470)1.000:0.72484)0.928:0.06553)0.987:0.08983)0.636:0.05253,((Gorai.002G051500.1:0.79555,Gorai.009G237800.1:1.52484)0.919:0.26081,((AT5G46330.1:0.31648,((evm.model.Ga06G1653:0.00069,Gh_A06G1191:0.00201)0.724:0.00145,(gnl|CHGC|GOBAR_AA15904:0.01730,(gnl|CHGC|GOBAR_DD21228:0.00181,(Gorai.010G165300.1:0.00724,Gh_D06G2353:0.00090)0.374:0.00142)0.996:0.00863)0.521:0.00317)1.000:0.27537)1.000:0.42892,(((AT2G24130.1:0.20065,((Gh_D04G0846:0.00083,Gorai.012G098700.1:0.00156)0.743:0.00257,(gnl|CHGC|GOBAR_DD06238:0.00198,(evm.model.Ga04G1059:0.00277,Gh_A04G1361:0.00116)0.897:0.00314)0.953:0.00492)1.000:0.13354)1.000:0.32884,(((evm.model.Ga10G3089:0.00157,Gh_A10G0003:0.00318)0.845:0.00792,(Gh_D10G0004:0.00360,Gorai.011G000900.1:0.00333)0.342:0.00152)1.000:0.20921,(Gh_A06G1026:0.21075,((gnl|CHGC|GOBAR_DD14277:0.00541,gnl|CHGC|GOBAR_AA22404:0.00143)0.985:0.05429,(Gorai.010G136200.1:0.03848,evm.model.Ga06G1344:0.00621)1.000:0.10135)0.996:0.15051)0.999:0.20726)1.000:0.21350)1.000:0.31618,((((Gh_D01G0417:0.38980,(Gorai.002G064300.1:0.00893,(evm.model.Ga01G0601:0.00174,Gh_A01G0412:0.00086)0.990:0.02377)0.990:0.08909)1.000:0.16152,(((Gorai.002G049100.1:0.04498,(gnl|CHGC|GOBAR_DD33183:0.00055,Gh_D01G0371:0.00095)0.892:0.00055)1.000:0.10016,(gnl|CHGC|GOBAR_DD33185:0.09699,((gnl|CHGC|GOBAR_AA31997:0.06637,gnl|CHGC|GOBAR_AA40301:0.04489)0.578:0.00760,((gnl|CHGC|GOBAR_DD24035:0.07027,((Gh_D01G0386:0.04473,(gnl|CHGC|GOBAR_DD24040:0.00582,Gorai.002G051700.1:0.00221)1.000:0.02838)0.532:0.00623,(Gorai.002G051900.1:0.05150,evm.model.Ga01G0523:0.04218)0.700:0.00811)0.954:0.00798)0.374:0.00335,((gnl|CHGC|GOBAR_AA12358:0.00169,Gh_A01G0355:0.00537)1.000:0.04894,(evm.model.Ga01G0522:0.00111,gnl|CHGC|GOBAR_AA24583:0.00176)1.000:0.03415)0.942:0.01515)0.897:0.00928)1.000:0.11211)0.390:0.01636)0.999:0.09051,((((Gorai.002G051100.1:0.08346,gnl|CHGC|GOBAR_DD24037:0.10644)1.000:0.13512,(gnl|CHGC|GOBAR_DD24044:0.24769,gnl|CHGC|GOBAR_DD24038:0.26004)0.310:0.05395)0.611:0.06216,(evm.model.Ga01G0495:0.09555,Gorai.002G049400.1:0.13452)0.999:0.09223)0.989:0.07160,((evm.model.Ga01G0489:0.33390,Gh_A01G0330:0.34665)1.000:0.25414,gnl|CHGC|GOBAR_AA06734:0.14524)0.847:0.06264)1.000:0.12376)1.000:0.15158)0.994:0.09901,((evm.model.Ga11G3667:0.03036,(Gorai.007G045900.1:0.00118,(gnl|CHGC|GOBAR_DD29328:0.00066,Gh_D11G0425:0.00376)0.219:0.00055)0.940:0.01477)1.000:0.45813,(((gnl|CHGC|GOBAR_DD25564:0.00363,Gh_D10G0357:0.00357)0.998:0.02275,(evm.model.Ga10G2685:0.00631,Gh_A10G0350:0.00704)0.919:0.00841)1.000:0.42404,((((Gorai.009G369800.1:0.04891,gnl|CHGC|GOBAR_DD23068:0.02268)1.000:0.04644,(((((((((evm.model.Ga05G3809:0.00918,gnl|CHGC|GOBAR_AA22072:0.00761)1.000:0.04330,((Gorai.009G371100.1:0.03049,(evm.model.Ga05G3832:0.03246,evm.model.Ga05G3803:0.05232)0.994:0.01588)0.934:0.01018,gnl|CHGC|GOBAR_DD30452:0.08724)0.480:0.00271)0.873:0.00675,(gnl|CHGC|GOBAR_DD23064:0.03058,((Gh_D05G3320:0.04535,Gorai.009G371600.1:0.02996)0.312:0.00986,gnl|CHGC|GOBAR_DD30211:0.03784)0.122:0.00320)0.907:0.00480)0.944:0.00738,(gnl|CHGC|GOBAR_DD18273:0.03506,((Gorai.009G370000.1:0.01262,gnl|CHGC|GOBAR_DD18286:0.00795)1.000:0.02791,gnl|CHGC|GOBAR_DD23061:0.01926)0.528:0.00776)0.870:0.00982)0.848:0.00367,Gorai.009G366000.1:0.11326)0.971:0.01080,(Gh_D05G3751:0.08455,Gorai.009G371300.1:0.01912)0.998:0.02324)0.999:0.02429,evm.model.Ga05G3802:0.05829)0.868:0.01509,(gnl|CHGC|GOBAR_AA03351:0.23256,((gnl|CHGC|GOBAR_AA29975:0.22426,gnl|CHGC|GOBAR_AA40652:0.15818)0.999:0.10163,((Gh_D05G3282:0.18396,((gnl|CHGC|GOBAR_AA18634:0.06348,Gorai.009G370300.1:0.15385)0.995:0.04756,((evm.model.Ga05G3805:0.17985,Gh_D05G3754:0.07786)0.048:0.00291,Gorai.009G365300.1:0.05016)0.901:0.01208)1.000:0.12905)0.120:0.01301,(gnl|CHGC|GOBAR_DD29224:0.07659,Gorai.009G366200.1:0.13617)0.962:0.05748)0.879:0.03065)0.875:0.06515)1.000:0.25639)0.810:0.00788,gnl|CHGC|GOBAR_DD23066:0.09179)0.969:0.02184)1.000:0.06735,gnl|CHGC|GOBAR_AA03354:0.10629)1.000:0.26200,((((evm.model.Ga05G3134:0.02144,Gh_A05G2502:0.01044)0.993:0.07828,(Gorai.009G308400.1:0.47330,gnl|CHGC|GOBAR_AA04801:0.34892)0.959:0.19112)0.999:0.16020,((gnl|CHGC|GOBAR_AA35311:0.04694,gnl|CHGC|GOBAR_DD20172:0.02273)1.000:0.34772,((evm.model.Ga05G3124:0.02429,Gorai.009G307100.1:0.00679)0.858:0.01128,((evm.model.Ga05G3122:0.00115,gnl|CHGC|GOBAR_AA35555:0.00220)1.000:0.02846,(Gh_D05G2770:0.00435,Gorai.009G306900.1:0.00389)0.966:0.00998)0.317:0.00716)0.978:0.04735)1.000:0.11327)1.000:0.08529,((Gorai.007G181000.1:0.00148,(gnl|CHGC|GOBAR_DD06552:0.00230,Gh_D11G1668:0.00222)0.932:0.00224)0.979:0.01361,(Gh_A11G1506:0.00482,(evm.model.Ga11G2293:0.00519,gnl|CHGC|GOBAR_AA32525:0.00441)0.673:0.00055)0.965:0.01219)1.000:0.26103)0.859:0.04375)0.975:0.07386)0.721:0.04506)0.316:0.05132)1.000:0.43124,((((AT3G47110.1:0.23672,((AT3G47570.1:0.15781,(AT3G47090.1:0.10781,AT3G47580.1:0.11620)0.991:0.04730)1.000:0.15416,AT5G20480.1:0.23614)0.126:0.06145)1.000:0.31658,((gnl|CHGC|GOBAR_DD01401:0.41870,(((Gorai.004G027800.1:0.00816,(gnl|CHGC|GOBAR_DD16061:0.00076,(gnl|CHGC|GOBAR_DD37202:0.00055,Gh_D08G0243:0.00138)0.907:0.00226)0.947:0.00364)0.882:0.00891,((Gh_A08G2505:0.28236,gnl|CHGC|GOBAR_AA20233:0.00145)0.873:0.00148,evm.model.Ga08G0283:0.00219)0.964:0.00836)1.000:0.14272,((evm.model.Ga05G0944:0.00145,(Gh_A05G0746:0.56663,gnl|CHGC|GOBAR_AA23965:0.00055)0.878:0.00132)0.991:0.01701,Gorai.009G092700.1:0.03481)1.000:0.13721)1.000:0.27137)0.346:0.04561,(((gnl|CHGC|GOBAR_AA40710:0.38232,Gorai.011G284200.1:0.42321)0.818:0.05085,(gnl|CHGC|GOBAR_DD13790:0.21730,Gorai.N016200.1:0.10881)0.998:0.18585)0.975:0.09667,((gnl|CHGC|GOBAR_DD13788:0.00175,(Gh_D05G3556:0.00055,Gh_D05G3554:0.00050)0.768:0.00053)1.000:0.07329,(((((gnl|CHGC|GOBAR_AA22384:0.00528,(evm.model.Ga14G0100:0.00504,Gh_A01G1935:0.00140)0.414:0.00242)0.999:0.02319,(gnl|CHGC|GOBAR_DD20399:0.01958,Gorai.002G260200.1:0.01305)0.971:0.01859)1.000:0.11352,(gnl|CHGC|GOBAR_AA01946:0.02791,(gnl|CHGC|GOBAR_DD32622:0.00244,(Gorai.011G285500.1:0.00136,(Gh_D10G2380:0.00316,(evm.model.Ga10G0031:0.00390,Gh_A10G2104:0.00266)1.000:0.01949)0.597:0.00079)1.000:0.02053)0.832:0.00242)1.000:0.10115)0.623:0.01290,(evm.model.Ga05G4128:0.15756,(gnl|CHGC|GOBAR_DD13791:0.00055,Gh_D05G3552:0.00931)1.000:0.13926)0.075:0.00713)0.763:0.00561,((((gnl|CHGC|GOBAR_AA01931:0.00676,evm.model.Ga10G0014:0.01461)1.000:0.03589,(Gh_D10G2368:0.01730,Gorai.011G284100.1:0.00240)0.948:0.00873)1.000:0.12050,(((Gh_A10G2102:0.02901,Gorai.011G285400.1:0.02457)0.924:0.01245,((gnl|CHGC|GOBAR_DD32621:0.01559,Gh_D10G2379:0.00129)1.000:0.02960,(evm.model.Ga10G0029:0.03433,Gh_A10G2103:0.02398)0.995:0.01574)0.915:0.00817)1.000:0.08896,(Gh_A10G2098:0.38749,(Gorai.011G284300.1:0.02816,gnl|CHGC|GOBAR_AA40711:0.01927)0.370:0.02774)0.986:0.04339)0.918:0.04638)1.000:0.05859,(((gnl|CHGC|GOBAR_DD14286:0.28622,Gorai.011G181600.1:0.02275)1.000:0.11270,(((Gh_D10G2376:0.00150,Gorai.011G285300.1:0.00076)1.000:0.01867,((gnl|CHGC|GOBAR_AA40708:0.00842,gnl|CHGC|GOBAR_AA01942:0.00054)0.880:0.00056,(Gh_A10G2101:0.00235,evm.model.Ga10G0028:0.01667)0.292:0.00370)0.914:0.00993)1.000:0.09700,(((Gorai.011G284400.1:0.01138,(evm.model.Ga10G0015:0.00528,(gnl|CHGC|GOBAR_AA01932:0.00555,(gnl|CHGC|GOBAR_AA40712:0.00160,Gh_A10G2099:0.00512)0.996:0.00055)0.897:0.00154)1.000:0.01264)0.977:0.00945,(Gh_D10G2373:0.01100,Gorai.011G284900.1:0.01216)0.995:0.01329)1.000:0.05498,((gnl|CHGC|GOBAR_DD32616:0.02808,((evm.model.Ga10G0022:0.00375,(gnl|CHGC|GOBAR_AA01940:0.02099,(evm.model.Ga10G0024:0.0,evm.model.Ga10G0026:0.0):0.02924)0.338:0.00070)1.000:0.02004,(gnl|CHGC|GOBAR_AA01934:0.08039,((evm.model.Ga10G0020:0.00237,gnl|CHGC|GOBAR_AA01938:0.01879)0.999:0.01814,Gorai.011G285100.1:0.02962)0.283:0.00440)0.974:0.01336)0.396:0.00145)0.987:0.01908,Gorai.011G284600.1:0.06125)1.000:0.05420)1.000:0.05963)0.993:0.03526)0.364:0.01198,((((evm.model.Ga10G0338:0.04005,(gnl|CHGC|GOBAR_AA31096:0.08159,((evm.model.Ga10G0324:0.06497,((evm.model.Ga10G0325:0.02598,(gnl|CHGC|GOBAR_DD35196:0.00175,(Gh_D10G2235:0.00447,Gorai.011G258700.1:0.00055)0.540:0.00054)1.000:0.02797)1.000:0.03955,(Gh_D10G2236:0.00227,Gorai.011G259800.1:0.00158)1.000:0.04443)0.924:0.01997)0.967:0.01077,((Gh_D10G2239:0.02944,((Gorai.011G260200.1:0.02708,(gnl|CHGC|GOBAR_DD24596:0.01469,(evm.model.Ga10G0318:0.00224,gnl|CHGC|GOBAR_AA31100:0.02731)1.000:0.01889)0.952:0.00744)0.257:0.00470,(gnl|CHGC|GOBAR_DD24595:0.00076,(Gorai.011G260300.1:0.00082,Gh_D10G2240:0.00359)0.823:0.00090)1.000:0.02595)0.833:0.00880)1.000:0.03443,((Gorai.011G259500.1:0.04645,(gnl|CHGC|GOBAR_DD13217:0.01572,Gh_D10G2230:0.02320)0.661:0.01340)0.996:0.02238,gnl|CHGC|GOBAR_AA36264:0.07233)0.863:0.01346)0.473:0.00602)0.942:0.01161)0.999:0.03382)0.961:0.02215,((evm.model.Ga10G0340:0.00850,gnl|CHGC|GOBAR_AA34940:0.03243)1.000:0.02915,((Gorai.011G258500.1:0.00796,((Gorai.011G258400.1:0.00917,(gnl|CHGC|GOBAR_DD13225:0.00061,gnl|CHGC|GOBAR_DD13219:0.01173)0.979:0.00627)0.319:0.00246,Gorai.011G259200.1:0.03982)0.475:0.00309)0.905:0.00428,gnl|CHGC|GOBAR_AA32005:0.01563)0.999:0.01892)0.976:0.01321)0.979:0.03485,((Gh_D10G2231:0.05900,((evm.model.Ga10G0323:0.04024,(gnl|CHGC|GOBAR_AA36263:0.01815,Gh_A10G1956:0.00181)0.992:0.01715)0.959:0.01421,((gnl|CHGC|GOBAR_AA32008:0.04377,gnl|CHGC|GOBAR_AA32009:0.04002)0.870:0.01294,(evm.model.Ga10G0327:0.03203,gnl|CHGC|GOBAR_DD13223:0.01708)0.852:0.00481)0.809:0.00701)0.321:0.00407)1.000:0.04487,(evm.model.Ga10G0326:0.02684,(gnl|CHGC|GOBAR_AA32006:0.01117,Gorai.011G259300.1:0.03512)1.000:0.07306)1.000:0.04620)0.852:0.01406)1.000:0.09075,((gnl|CHGC|GOBAR_DD13221:0.03264,Gh_D10G2234:0.00845)1.000:0.12957,(((gnl|CHGC|GOBAR_DD13226:0.02203,Gorai.011G259100.1:0.09513)0.932:0.03803,Gorai.011G258200.1:0.01033)0.936:0.00698,(evm.model.Ga10G0341:0.00580,Gh_A10G1953:0.00079)1.000:0.02028)1.000:0.11406)0.536:0.01935)0.559:0.01547)0.085:0.00916)0.650:0.00984)0.997:0.07000)0.990:0.11230)1.000:0.42571)0.954:0.08565)0.888:0.05686,(((evm.model.Ga12G0082:0.00549,gnl|CHGC|GOBAR_AA20954:0.00551)0.942:0.01832,(Gorai.008G290200.1:0.01831,(gnl|CHGC|GOBAR_DD34040:0.00641,Gh_D12G2558:0.00268)0.963:0.00514)0.720:0.00502)1.000:0.48080,(((gnl|CHGC|GOBAR_DD36796:0.02337,Gorai.009G435400.1:0.00851)0.912:0.00686,((gnl|CHGC|GOBAR_DD13798:0.01800,(gnl|CHGC|GOBAR_DD13785:0.02987,((Gorai.009G436200.1:0.00532,gnl|CHGC|GOBAR_DD21606:0.00657)0.993:0.01689,Gorai.009G436300.1:0.01944)0.957:0.01089)0.386:0.00215)0.927:0.00439,gnl|CHGC|GOBAR_DD21612:0.01742)0.907:0.00515)1.000:0.27353,((((Gorai.009G314000.1:0.00221,(gnl|CHGC|GOBAR_DD22895:0.00163,Gh_D05G2832:0.00226)0.767:0.00054)0.989:0.01248,(evm.model.Ga05G3204:0.00403,gnl|CHGC|GOBAR_AA21772:0.00167)0.985:0.01265)1.000:0.07551,((Gorai.009G313800.1:0.00079,(Gh_D05G2831:0.00228,gnl|CHGC|GOBAR_DD23406:0.00228)0.804:0.00054)1.000:0.03985,(evm.model.Ga05G3203:0.00155,(gnl|CHGC|GOBAR_AA04744:0.00324,Gh_A05G2555:0.00154)0.925:0.00229)1.000:0.03023)1.000:0.06159)1.000:0.14080,(Gorai.011G239600.1:0.02654,(evm.model.Ga10G0546:0.01026,(Gh_A10G1844:0.31001,gnl|CHGC|GOBAR_AA19796:0.00055)0.901:0.00352)0.998:0.02260)1.000:0.20384)0.997:0.09839)1.000:0.24604)0.808:0.04712)0.999:0.15852,((gnl|CHGC|GOBAR_AA36259:0.25314,(((Gorai.012G106100.1:0.01275,gnl|CHGC|GOBAR_DD10689:0.02251)0.997:0.02346,Gh_A04G0722:0.00159)0.794:0.00111,evm.model.Ga04G0709:0.00127)0.998:0.09521)1.000:0.43621,(((gnl|CHGC|GOBAR_DD01159:0.04705,Gorai.002G131000.1:0.00467)0.936:0.01303,((Gorai.002G133000.1:0.00446,(gnl|CHGC|GOBAR_DD01141:0.00055,Gh_D01G1037:0.00054)0.847:0.00339)0.981:0.00947,(gnl|CHGC|GOBAR_AA14525:0.00679,(evm.model.Ga01G1423:0.00250,Gh_A01G0988:0.00257)0.985:0.01357)0.991:0.01196)0.873:0.00928)1.000:0.56223,((Gorai.009G340400.1:0.00490,(gnl|CHGC|GOBAR_DD04536:0.00357,Gh_D05G3056:0.00189)0.963:0.00530)0.945:0.01117,(evm.model.Ga05G3551:0.00473,(gnl|CHGC|GOBAR_AA18116:0.00238,Gh_A05G2753:0.00326)0.858:0.00257)0.892:0.00578)1.000:0.51030)0.582:0.05702)0.804:0.06240)0.992:0.14312)0.996:0.13221)0.773:0.09127)0.989:0.15687)0.897:0.08732)0.975:0.07819);
